# Supplementary material for: Association of HLA Class I Genotypes With Severity of Coronavirus Disease-19
Source: Front Immunol. 2021 Feb 23;12:641900. doi: 10.3389/fimmu.2021.641900 (PMC7959787; doi:10.3389/fimmu.2021.641900)
Supplement: Supplementary file 3 [file Table_3.XLSX]

## Sheet: affinity
	HLA-A*01:01	HLA-A*01:02	HLA-A*01:03	HLA-A*02:01	HLA-A*02:02	HLA-A*02:05	HLA-A*02:06	HLA-A*02:07	HLA-A*02:12	HLA-A*02:17	HLA-A*03:01	HLA-A*03:02	HLA-A*11:01	HLA-A*23:01	HLA-A*24:02	HLA-A*24:03	HLA-A*25:01	HLA-A*26:01	HLA-A*29:01	HLA-A*29:02	HLA-A*30:01	HLA-A*30:02	HLA-A*30:04	HLA-A*31:01	HLA-A*31:08	HLA-A*32:01	HLA-A*33:01	HLA-A*33:03	HLA-A*66:01	HLA-A*68:01	HLA-A*68:02	HLA-A*68:24	HLA-B*07:02	HLA-B*07:05	HLA-B*08:01	HLA-B*13:02	HLA-B*14:02	HLA-B*15:01	HLA-B*15:03	HLA-B*15:17	HLA-B*15:18	HLA-B*15:125	HLA-B*18:01	HLA-B*18:03	HLA-B*27:02	HLA-B*27:05	HLA-B*27:14	HLA-B*35:01	HLA-B*35:02
MYSFVSEETGTL	24958.4	16199.9	25244.9	15598.5	2279.07	2274.19	8428.58	34275.2	14862.4	17320.9	28545	24792.6	31415.5	431.32	363.63	40.43	19868.6	20555.2	6705.23	6705.23	13766.8	10631.7	1959.25	15518.7	343.83	13032.7	16289.5	14629.8	14806	17258.6	3637.23	17258.6	18609.2	12499.9	13339.7	28567.9	17945.4	10558.5	6728.49	4568.9	14806.7	10558.5	22940.7	16724.5	34424.7	21610.9	31226.4	17791.3	18068.8
YSFVSEETGTL	20971.5	17713.9	20837.3	9525.77	1290.51	1054.56	3077.82	31673.9	10309.5	16097.3	32177.5	34658.2	33514.3	18824.1	23902	13612.8	17286	17317.9	24323.3	24323.3	15343.8	11901.1	7275.26	29377.2	8398.81	13327.1	34983.4	32100.3	13475.3	25021.6	3459.29	25021.6	15803.9	10279.9	18532.3	22514.3	17831.4	4302.47	1789.05	86.96	17428.8	4302.47	31929.2	25059.6	37945.1	25550.7	35604.7	15295.5	10992.5
FVSEETGTL	18784	17359.5	18413	575.63	23.91	20.75	120.43	13350	309.52	2910.22	33343.9	33176.6	34046.8	23779.8	24469	12092.9	1582.93	1352.27	15347.2	15347.2	25985.4	14960.6	7060.22	35395.7	9888.17	13521.5	34905.1	30871	2554.9	13304.7	205.04	13304.7	5030.15	1931.55	8928.55	19661.4	10848	2186.29	1105.3	2014.34	7768.35	2186.29	27058.5	19195.8	37492.5	27938.2	38290.3	731.74	443.4
VSEETGTL	21892.4	18171.9	25351.4	35087.2	23461.6	21437.4	27917	41251.6	34531	39803.9	41278.4	42136.2	41265	38779.4	39895.7	34275.6	38638.6	39582.7	40948.3	40948.3	34641.4	25194.7	25988.5	42539.3	33031.6	38600.6	45094.9	44489.2	35421	43533	32952.7	43533	25864.2	17619.9	31980	39759.1	30046.8	31028.1	19383.8	9766.74	33346.5	31028.1	39383.2	36335.9	46133.3	39930.7	44077.6	36862.2	32859
YSFVSEETGTLI	6354.18	5861.39	6893.62	6532.15	2199.63	1444.82	1708.18	30537.8	10740.6	18198.1	26812.2	28006	28273.9	12523.7	17250.4	11835.1	25613.9	24601.2	16954.5	16954.5	10625.4	13500.1	7359.97	22464.4	7966.68	13442.6	30324.1	27114.8	18295	19730.4	1008.54	19730.4	27801.3	22229.4	22143.5	9304.11	24482	8414	3505.52	172.51	25814.5	8414	31379.9	24636.7	32884.3	20027.6	29721.2	25182.7	24319.4
FVSEETGTLI	5338.11	5145.41	5669.95	1293.46	85.36	101.47	423.06	20263	964.97	10796.5	31643.4	32395.9	32733.4	24577.8	26047	21351.8	9323.05	9374.24	18954.5	18954.5	22826.5	17293.7	11404.6	34358.4	18694.2	23250.8	35686.4	32726.3	9388.86	20162	247.33	20162	19143.5	12919.4	20560.5	12776.2	27840.1	6498.38	9362.07	3697.39	25025.4	6498.38	36407.2	29902.5	38726.9	27973.3	37030.1	20246	18126.5
VSEETGTLI	5179.77	4494.57	6104.76	21417.5	13523.7	9211.16	9768.75	31475.1	21143.5	31707.5	35277.6	35922	33985	23565.1	25059.3	18966.8	35462	36067.6	29771.8	29771.8	19078.1	15072.9	14529.9	36551.6	17983.5	22158.3	41695.4	40231.2	31889.2	36933.7	15627.1	36933.7	24636.4	15602.6	33068.4	19573	27037.7	21174.4	7380.47	483.62	27142	21174.4	35313.1	31137	42134.4	33146.5	39231.3	30313	24300.5
FVSEETGTLIV	16092.6	15336.5	16332	1780.05	476.62	476.23	670.83	25400.2	1794.13	15237.4	34501.8	36297.8	36235.8	36306.1	37807.8	35377.7	24413	20341	26932.6	26932.6	28150	26760	22497.8	38660.8	32801.8	35765.7	40360.7	38759.6	20570.3	33188.1	1474.81	33188.1	28759.6	24203.1	26789	21740.1	33318.7	19370.4	18406.4	20874.1	31651.7	19370.4	24669	22348.8	43779.1	34378.5	39635.4	28787.9	29402
VSEETGTLIV	6255.41	6594.79	7133.24	20476.8	14823.5	11971.8	11551	36967.6	20496.1	34516.8	33979.8	35703.4	33377.5	35323	36540.5	35581.6	41467.8	39141.1	33033	33033	20845.2	18735.3	20235.2	37858.6	31565.1	36102.4	42193.7	41183	33938.7	39469.8	16222.3	39469.8	32701.5	26374.9	32994.4	22396	32880.7	27142.3	16561.2	8517.41	33892.1	27142.3	28480.5	24856.8	44805.1	35594.3	39317.6	37938.9	36749.9
LIVNSVLL	34575.1	30451.7	34478	7278.41	4483.3	7029.27	6396.05	32599.1	9342.75	14644.5	30302.8	32624.5	33750.1	28844.3	34219.3	29149.6	37095.5	33786.7	29009.9	29009.9	26155.2	23684.2	18536.1	33692.8	22845.6	29132.5	38023.6	35940.2	24961.1	33667.7	19770.6	33667.7	25509.6	19191	14662.6	30855.7	29690.7	12078.1	9480.42	13095.6	33046.9	12078.1	35892.8	32157	45222	33302.9	41291.4	29271.3	24815.7
LIVNSVLLF	14020.6	9510.62	14976.8	7226.93	5750.15	3664.14	2458.01	27224.1	12606.3	9537.73	8432.59	10351.2	9435.5	441.42	2020.41	1220.35	7916.85	1818.36	240.67	240.67	15510.7	3923.63	2454.67	16343.5	516.89	742.91	25943.8	19773.1	5389.94	9235.71	15769.6	9235.71	22649.2	17117.6	17553.7	16903.2	23041.9	29.28	23.65	41.08	7223.18	29.28	13033.1	10412.9	29631.7	20299.2	35551.9	582.68	13944.8
IVNSVLLF	22562.1	13106.4	23303.2	23331.7	19598.5	17604.8	16317.9	38622.8	27361.7	28611.5	17081	19392.8	18558.4	4475.21	9608.47	7383.11	28869.9	22786.1	5389.35	5389.35	15148.6	7609.13	5050.38	21985.4	2828.82	6034.3	31003.6	28419	22975.2	25862.8	32738	25862.8	32232.9	28272.4	26049.6	30473.5	34010.7	2326.91	1107.52	440.83	24297.3	2326.91	20605.1	19663.9	39516.3	28835.3	39731.6	14044.6	35619.7
LIVNSVLLFL	18780.3	14532.6	19134.2	229.25	70.25	169.04	147.78	12657.6	752.56	1197.84	8667.18	9601.72	11684.9	15333.3	22798.9	20888.1	25346.7	15955.3	8077.7	8077.7	4535.41	8956.23	5663.15	9769.28	7167.59	7841.57	20948.3	17538.7	9665.82	12567.4	1243.36	12567.4	20087.1	13681.1	12430.4	16718.9	30304.4	1903.37	4086.5	2524.7	26777.7	1903.37	31466.9	26279.7	37802.5	23024.8	34546.7	22485.1	24224.3
IVNSVLLFL	13111	8999.46	13574.1	74.79	25.59	45.58	43.15	6025.82	164.28	386.63	5032.27	4609.62	4096.63	4286.35	8740.63	4509.57	22381.9	13789.2	2008.29	2008.29	950.65	3641.72	1883.44	4742.16	896.53	574.91	14877.5	11476.4	6986.21	7196.89	379.21	7196.89	14726.5	8335.08	12408.1	8643.67	17196.3	2718.13	1562.11	218.47	22670	2718.13	25799.9	19192	33988.3	19388	31113.1	10956.1	12126.2
VNSVLLFL	27676.7	19125.7	29995.8	14491.5	7987.66	9095.58	8616.97	37871.7	20864.6	22886.4	30696.8	31129	30967.7	23475.5	28716	25578.4	41563.4	39056.8	25692.4	25692.4	18524.8	19842.2	10973.5	27617.8	15759.9	30656	32100.3	32623.5	30921.2	33833.1	19897.6	33833.1	35901.8	30913.1	18632.8	28741.5	24755	27169.4	14493	22838.2	35805.6	27169.4	29983.8	26560.2	43351.6	30116.8	38263.4	38837.7	39196.5
LIVNSVLLFLAF	24241.4	16683.5	25013	13631.4	9475.81	10515.6	8290.29	35585	22100.9	23883.7	21249.2	24944.9	27130.3	10701.2	19497.2	17131.3	26868.6	17003.3	7630.98	7630.98	25942.1	15683.5	10276	20853.8	5741.63	11697.6	27556	26808.2	21481.3	25913.2	30218	25913.2	29279.8	25369.2	19276.9	32928.4	32996.9	279.32	855.8	1795.6	22212.8	279.32	20637.9	16459.6	38540.9	28191.1	36712.9	10679.9	34286
IVNSVLLFLAF	24417.7	15164.4	25278.8	15038.7	10124.2	11498.5	8911.66	36765.4	23649.6	22868.3	17374.7	19825	17006.3	5408.16	13323	9681.52	30979.8	24511.7	4569.84	4569.84	18332.8	10296.9	7056.33	17133.7	2273.23	3834.53	28133.5	27214.7	25076.7	25701.9	29115.2	25701.9	28459.9	24553.9	21298	31585.6	31840.9	631.24	773.45	797.28	24102.5	631.24	18014.3	14819	38342.5	27921.3	36896.9	10658.7	34718.3
VNSVLLFLAF	16966.8	6549.84	18808	27463.8	19477.1	14166.7	17103.7	39862.9	32153.9	28791.3	24043.6	23431.4	20188	2095.75	5326.23	5300.64	29740.9	24302	3732.36	3732.36	17573.4	6425.12	1569.77	15097.6	2038.37	7594.9	22734.1	22511.6	22733.4	19749	23831.5	19749	31074.1	26492.1	13065.6	25081.8	20366.1	1175.32	355.71	363.28	17511.9	1175.32	9194.43	6363.61	32637.2	19888.6	29988.4	14051.1	34489.9
IVNSVLLFLAFV	22441.3	17922	24226.7	440.24	136.29	231.49	199.17	15044.2	981.98	5938.63	16132.9	17219.8	20292.2	26201.7	32806.8	29803	37971.4	29855.6	17692.9	17692.9	6835.77	12995.5	8146.25	9921.72	13015.8	19571.6	18099.7	16581.7	21297.3	18646.3	493.81	18646.3	35703.8	33232.7	25398.3	20483.2	36725.6	10775	10918.1	17393.7	36601.5	10775	31207.9	27180.3	42121.6	30980.1	35946.1	34068.9	41366.5
VNSVLLFLAFV	25962.1	18849.8	28349.3	3245.4	4965.69	4398.92	1482.06	24420.4	7085.93	13133.8	28671.3	27676.7	29036	23222.1	29955	28810.6	42266.8	38640.7	25389.3	25389.3	14201.8	19599.1	10879.1	16184.3	18037.1	28006.9	21505	22472.7	31788.9	25892.5	3934.72	25892.5	41435	39219.4	26329	23648.1	34133.9	27828.7	16143.2	17511	39031.1	27828.7	31014	27378.9	43072.4	32782.7	36698.2	40979.4	42922.2
VLLFLAFV	33783	29136.3	35234.8	267.48	760.66	3409.98	748.67	14147.5	676.08	2529.7	22489.7	23029.2	32205.1	31425.7	37188.7	34436.9	44930.8	41911.6	22569.7	22569.7	20394.8	23522.1	18921.7	17850.9	20125.2	24077.5	24261.3	27085.4	37839.7	35905.6	15586.7	35905.6	41675.6	39251.7	21545.3	16330.3	38290.7	27216.8	24555.2	37463.7	43353.4	27216.8	33829.1	29065.2	44464.6	36271.5	40657.9	42843.7	43388.1
VNSVLLFLAFVV	24149.5	17376.2	26526.6	1790.89	3783.71	7800.19	3681.46	26446.3	3536.95	9373.63	27784.2	25939.3	31292.4	24890.2	29898.6	29046.6	43610.8	41368.7	22076.7	22076.7	19336.7	20700	10585.1	19208	19807.6	25341	24924.6	25329.2	34397.5	28130.5	9291.03	28130.5	41061.5	38737.8	24301.8	18180.8	32152.1	31207.2	22228.9	30093.7	38560.9	31207.2	30463.9	25009.5	41886.2	30455.3	34956.9	40441.1	41419.4
VLLFLAFVV	26655.5	23446.1	27024.8	30.41	82.95	875.98	104.27	5956.46	61.83	387.86	11047.7	8071.58	20670	10966.3	19637.5	18617.5	42563.7	41037.1	5541.5	5541.5	11053.4	14326	8619.11	7091.61	4045.54	1476.3	16641.7	19392.4	35155.7	26354.9	5252.74	26354.9	36828.7	31347	12525.9	2910.15	24424.9	15680.9	7390.94	24488.7	33287.4	15680.9	22993.6	14361.4	36495.9	25018.1	31807.2	32617.1	31131
LLFLAFVV	34228.9	31519.7	35306.6	780.7	854.47	4961.66	2145.22	22301	2163.94	4535.95	24272.3	25538.3	35230.3	30291	36379.2	35415.2	45116.4	43086.9	22712.7	22712.7	21740.8	26713.8	20121.5	24179.5	22783.6	18969.9	27312	31856.1	38944.6	35350.6	17328.5	35350.6	38748.3	34558.3	9836.53	9112.82	27525.6	16430.2	10360.9	36022	35779.6	16430.2	24860	17927.8	42950.5	33296.4	38363.7	36673.2	36068.4
VLLFLAFVVF	29964.7	24581.6	30037.7	965.48	2656.49	9270.25	3378.72	24448.2	3313.45	5843.66	14463.1	13714.4	25386.8	1877.07	6191.44	5707.13	37705.7	34146.1	3714.91	3714.91	23162.2	13921	8038.63	12847.2	2109.08	1668.53	22685.2	24764.2	33581.8	28673.2	29173.2	28673.2	34167.5	30787.3	18149.3	19073.8	33656	517.21	424.39	10762.8	22902.8	517.21	16571.3	13222.6	35669.4	28360.6	37397.3	20286.5	34999.7
LLFLAFVVF	30915.5	27108	31058.3	11623.8	7084.71	10118.4	8690.37	28644	17201.3	10170.5	18910.2	19525.7	29578.2	2971.82	7835.55	4352.9	30636.8	27828.1	5760.3	5760.3	20847.5	15408.3	8700.35	18843.7	2088.26	1029.79	25586.7	28375.7	30214.7	28105.2	31839.5	28105.2	27582.3	21685.2	9119.92	21242.3	20265.5	122.77	22.63	2801.22	7485.58	122.77	8987.39	5992.59	35247.8	29417.3	37591.6	3580.19	17282.1
LFLAFVVF	39870.7	32820.7	40494.1	31799.6	30913.8	32295.8	29483.6	42597.4	36725.2	30462.6	34649.2	34566.8	38896.2	2263.14	7861.02	2151.98	43218.1	42737.3	14992.1	14992.1	27727.4	27871.8	17890	25159.3	2857.15	24541.4	29307.1	32336.3	41632.3	39173.7	43522.2	39173.7	39637.1	36701.8	18740.6	38670.4	34398.6	12009.7	2298.68	25917.7	26208.7	12009.7	14904.8	13708.9	42836.3	37091.4	42498.9	22175.6	37955.8
VLLFLAFVVFL	35764.1	32060.8	36118	463.81	934.41	6899.82	2347.54	16517.7	1325.53	2227.7	21067.9	19285.3	29943	12135.6	21529	8717.59	44805.6	43759.7	16661.7	16661.7	21930.1	26544.9	18105	10413.2	6551.54	11378.6	21375.6	24077.2	40381.2	34984.5	27309.7	34984.5	39796.9	35946.8	23782.3	23065.6	38432.7	19513	14604.9	31689	38839.4	19513	34172.3	31183.2	41496.9	32457.6	39793.9	40403.1	39625.1
LLFLAFVVFL	29799.8	26772.8	29464.8	81.47	53.97	782.28	531.54	7083.1	237.02	513.19	10033.6	10569.6	23048.4	9393.93	20104.5	7990.94	39008.7	35492	8923.15	8923.15	11467.5	21243	9642.95	4992.73	3469.6	5865.01	11848.3	14471.1	25455.5	18173.9	5731.63	18173.9	30490.9	24208.3	8946.84	16024.7	27573	3175.34	2953.52	19313	28195.4	3175.34	27797.1	20123.2	38599.8	26508.2	33351.2	29846	29149
LFLAFVVFL	36220.5	26265.5	36139.1	3147.02	2758.42	6304.88	3664.57	19117	6074.92	1637.57	24704.2	18756.4	27993.9	2543.48	8396.91	1064.01	41834.6	39108.4	5704.41	5704.41	8340.94	21766.7	7661.18	5593.42	795.55	10393.7	8141.05	11943.1	32067	23828.2	13859.2	23828.2	35784.3	30174.6	13181.2	29076.8	25293.8	29228.8	10405.5	27113.6	30231.8	29228.8	26544.4	17994.6	38737.8	28191.1	35419.9	27479.2	27725.9
FLAFVVFL	27511.9	26744.7	28221	107.08	24.24	338.64	630.7	9147.3	170.48	710.22	27238	25178.9	35719.3	23634.8	32042.4	19874.8	40510.8	35657.5	18421.3	18421.3	28604.7	30438.5	17389.2	22342.3	14812.9	25150.6	24206	27021.6	27573	26092.2	5098.75	26092.2	33581.8	27546.5	7146.61	22739.5	28316.5	13961.4	14798.8	35654	35053.8	13961.4	31173.4	23368.3	42348.3	31989.7	39916.8	33543.7	29594.8
VLLFLAFVVFLL	29001.4	28344.4	29779.5	852.6	244.27	2541.31	3584.03	17064.9	1705.04	2644.53	20153.5	17510.2	30873.4	16128.7	22950.4	20264.6	43689.7	41271.7	14608.3	14608.3	26958	25179.7	15874.4	10800.3	11174.6	12334.7	18795.6	20879.5	36319.8	27340.7	14913.9	27340.7	40111.7	36604.7	22028.5	22347.1	39649.1	23755.1	21191.6	34319.8	40008.9	23755.1	35154.1	30626.2	40214.2	30298.5	39235.2	40530.1	40657.4
LLFLAFVVFLL	29918.4	28300.9	29704.9	467.07	163.19	2099.41	2388.95	13746	982.14	1779.34	19166.9	17414.2	29058	12504.2	19290.3	14766.7	42430.4	40265.6	13631.5	13631.5	22704.9	25093.2	14585.2	9557.87	9090.37	8705.06	17265.3	19424.7	35388.8	25640.8	14951.9	25640.8	35955.4	30851	17877.2	19778.3	34306.8	13778.6	10864.9	23625.1	35001.5	13778.6	33251.3	28210.4	38965.2	27931.8	36914.1	37614.8	35983
LFLAFVVFLL	20473.5	17279.9	20466.4	87.81	16.71	217.53	638.81	6313.75	179.46	464.88	11714.9	9227.51	22046.2	945.43	4262.67	1381.62	37902	31887.1	1748.35	1748.35	11822.4	14315	3388.9	3943.12	837.73	8115.02	5898.29	7746.95	22434.5	10773.9	2501.1	10773.9	34366.2	30047.8	11530.5	17007.6	30329.4	12903.6	14735.2	23913.7	31650.6	12903.6	26946	17990.1	35118.4	22783.6	31703.4	30397.4	32274.5
FLAFVVFLL	12572.7	10805.5	12108.6	5.97	3.3	11.04	20.26	448.52	7.59	30.22	11933.6	6755.18	19687.3	5681.87	10449.3	7489.63	23686.8	16369.2	1280.59	1280.59	21843.4	15890.3	3848.91	5061.43	2924.07	2610.05	5947.96	7332.4	9492.12	4783.75	169.9	4783.75	25622.2	18175	4299.77	7288.97	14944.6	5439.32	4193.59	12753.5	19985.4	5439.32	22424.3	10945.2	27070.5	15097.2	29216.5	11159.3	9697.45
LAFVVFLL	30342.5	24417.2	31215.3	2075.89	504.67	4465.43	3839.51	27239.4	3907.99	6462.27	27754.7	27174.7	29504.7	15778.1	23920.1	21954.5	41303.9	39604.5	19874.8	19874.8	17643.4	23447.3	12598.6	19026.8	10679.9	19638	21083.8	24379.7	28849.6	22427.5	7138.57	22427.5	31674.6	26099.2	6543.04	20071.5	18435.3	20083.8	5690.42	3711.94	29938.1	20083.8	19764.8	12615.9	40939.1	29879.6	36350.5	15911.3	15465.6
LLFLAFVVFLLV	26979.5	24091.8	28219.2	1075.76	633.2	3561.07	2509.99	16032.1	2147.68	6237.63	19289.9	22869.3	32447.4	26271.5	31925.4	29900.9	43825.1	41626.5	21568.6	21568.6	18086.6	28863.7	20933.4	15520.6	21887.4	25080.7	20833	24060.5	35276	28223.2	9734.46	28223.2	40541.9	37574.9	24886.7	18919.5	36738	23528.2	19599.3	18621.9	38652	23528.2	36790.1	31086.5	40545.4	32332.1	35401.8	38063.1	39490.7
LFLAFVVFLLV	26836	23010.8	28014.5	932.26	427.26	3755.53	2910.91	18063.1	1460.28	7141.89	26754.3	26479.2	32548.7	12675	20456.5	14077.9	43891	41555.3	15174.7	15174.7	16642	26577.4	18369.6	16090.9	9444.79	27899.2	20389.9	23863	35793.9	29951.4	9986.44	29951.4	41432.3	38381.1	26389.4	23989.8	36752.3	32764.2	24601	15178.5	39796.9	32764.2	37840.5	31869.8	40465.6	32442.9	35675.2	38077.5	38487.6
FLAFVVFLLV	13526.9	12693.9	13626.3	33.3	12.44	115.19	169.26	2872.93	49.13	483.87	11444.1	12335.3	22176.3	22483.6	28226.2	26756	34102.9	26787.9	6140.53	6140.53	12695.6	21269	11280	9571.53	15211	17445.6	11770.2	13363	17153.4	9663.42	368.37	9663.42	35571.2	31196.7	13939.8	9412.96	26135.1	16412.8	13286	11389.5	31971	16412.8	30762.7	20728.5	35898.3	24857.8	27728.6	22083.9	25251.2
LAFVVFLLV	16995.2	14035.3	17645.3	1554.13	1446.85	991.06	308.27	16296.7	5619.69	6117.46	14943.3	16733	17072.8	15952.2	24479.9	22317.6	35794.7	31494.5	8019.96	8019.96	3820.78	14405.6	8335.08	9729.93	7702.07	8881.15	13630.2	15582.8	18005.3	10324.9	390.08	10324.9	32381.5	25792.4	9659.65	6514.08	15882.1	16158.2	2566.2	1202.07	25997.2	16158.2	24900.4	11790.7	34577	25942.7	26082.6	11131.2	14361.1
FLAFVVFLLVTL	26663.2	26348.6	26872.3	180.44	36.96	502	955.68	11380.8	238.13	1125.92	28423.6	26430.9	35351.7	25558.2	30435.5	25135.1	32842	31710.9	18568	18568	27456.9	31212.6	17501.7	19385.9	15729	18572	21309.5	22212.8	25389.3	22944.4	5174.22	22944.4	32942.7	27401.7	15140.9	25448.7	32492.4	14847.6	17524.5	20923.4	34400.5	14847.6	33741.7	25414.8	39944.1	29636.1	37251.5	31483.9	29793
LAFVVFLLVTL	35212	30903.4	35727.8	12513	7709.74	6327.15	5139.52	34636.5	21403.6	15908	31354.8	32699.1	32623.5	23883.9	30666.9	23950.9	38772.2	39129.2	28854	28854	19468.3	28729.1	19888.4	23935.1	13107.3	18005.7	29270	30972.1	31340.8	29380.4	13287	29380.4	30696.2	24419.9	18174	29024.7	25875.4	18060.6	9242.7	3037.1	32114.6	18060.6	32527.9	23357.7	41695	32904.6	38530.1	24333.6	22089.2
FVVFLLVTL	32255.3	28549	31626.7	305.67	136.05	102.06	73.1	11152.9	960.94	1028.51	28795	26553	26353.2	17071.2	25864.2	14521.4	8456.81	7263.15	13307.3	13307.3	19520.6	27167.9	11053.9	18271.9	5392.56	4993.06	16128.5	16653	5974.01	8371.87	178.61	8371.87	17345.8	11189.9	8892.21	21658	14514.4	4850.93	3757.36	4370.13	21997.6	4850.93	24291.8	12457.6	36974.4	26897.1	35612	4621.9	4370.79
VVFLLVTL	39319.3	34462.3	39656	8752.28	6309.04	5777.71	4047.16	33024.4	16827.5	10394.6	26864.8	29059.2	29022.1	23831.5	31588.3	24072.3	37975.5	37521.3	27743.9	27743.9	16666.6	24128.6	14963.1	24286	8446.2	8406.45	28190.2	31494.2	27865.1	30093	15014.3	30093	29337.2	22700.5	12062.3	23624.3	20497.2	14911.5	8513.55	7412.16	36226	14911.5	24639.3	17598.4	44427.6	34708.2	40305.7	31799.2	29453.9
LAFVVFLLVTLA	31594.5	26091.3	33036.9	12711.4	6543.75	6126.07	5546.78	35564.6	20792.5	26858.1	27691.4	29106.4	31732.6	36988.4	41013.1	39202.5	44392	40665.3	30522.3	30522.3	11816.8	25491.4	21659.1	22336.9	29251.6	35611.2	26073.3	27612.7	30930.9	23033.7	7600.33	23033.7	38513	35489.7	23468.7	30528.9	34743.1	26151.5	19935.3	25240.5	38981.3	26151.5	34878.3	26036	43096.2	32937	34121	32855.8	37453.2
FVVFLLVTLA	26857.5	20740.6	28586.8	996.15	382.53	235.25	199.18	21488	3407.03	8704.3	19145.6	20997.1	23270.9	36571	41261	38539.3	29888.3	17689.8	16458.2	16458.2	10688.6	19683.1	16128.1	18026.6	26641.3	29544.6	17142.8	17774.6	9630.64	6197.07	321.65	6197.07	31983.9	27500.6	19157.6	25163.6	31524.5	12991.3	18708.8	30131.8	35520	12991.3	33190.6	22976.5	42539.3	30553.3	30830	26151	30434.2
VVFLLVTLA	29729.9	24849.5	30874	2091.52	1086.21	987.49	692.72	26699.9	5697.2	12746.9	13016.6	11839.9	12853.1	30472.8	38086.6	35189.9	38376.2	29721.2	12421	12421	2110.11	10658.7	9459.62	12657.2	15733.1	12886.4	17488.7	17757.7	16292.3	7994.92	734.53	7994.92	34046.8	28942.5	17748.5	16029	24018.7	14026.2	7222.63	18026.6	36091	14026.2	25894.2	16672.3	42944.5	29668.9	29446.9	27144.4	33830.9
VFLLVTLA	39462.5	31110.8	41013.1	22691.9	18922.1	20238.7	16750.5	42578.5	28015.4	29705.2	32364.7	32785.9	36497.1	24200.8	32390.6	26197.4	46491.6	44002.8	23900	23900	16906.7	24058.5	21086.1	26360.3	19810.2	41546.8	28847.8	32180.3	38318.5	35375.1	24796.6	35375.1	41025.9	38063.5	24685.2	35854	36324.5	34836.1	27952.4	43739.8	41202.1	34836.1	31357.8	26100.6	45788.7	36540.5	37583.1	40242.5	43762.5
FVVFLLVTLAI	33285.6	29818.2	33577.8	4991.17	4495	3380.62	1757.24	29311.8	10046.3	11761.8	30548.7	32547.3	34389.7	15106.7	22870.1	12264.5	27809.1	26867.4	19606.1	19606.1	22798.7	29831.1	21221.9	26747.6	10567.9	17709.2	30395.7	30934.2	24270.8	27715.1	3003.57	27715.1	30091.7	25200.7	20499.4	23871	32788.3	17897.5	18128.3	19457.1	34717.5	17897.5	35415.6	28314.6	41481.2	33737.3	38210	27810.9	27516.7
VVFLLVTLAI	29595.1	24347.8	29763.4	1976.49	1363.62	1787.89	1078.44	25588.4	5571.8	5609.3	11991.3	15107.7	16705.6	2170.24	7381.51	2912.9	30049.1	30177.5	7913.76	7913.76	4853.66	13756.7	7612.59	12655	1676.49	1505.75	21613.2	22882.5	19152.6	17628.1	1543.56	17628.1	24143.5	18792.8	14123.5	9328.3	23391.1	6058.64	5544.56	4698.59	33089.9	6058.64	27479.2	18823.3	38929.4	27164.1	32762.1	28864.9	30125
VFLLVTLAI	33852.5	26097.8	34196.7	7123.14	8235.04	12546.6	6830.96	29398.2	11644.3	5968.72	22570.2	21463.4	28024.2	328.04	1394.64	264.34	39970	39932.8	3998.54	3998.54	7132.32	17202.3	8661.27	15556.2	283.2	3485.55	20553.8	23961.8	34730.7	32286.7	16165.9	32286.7	27481	20442.1	10852.4	19323.1	18866.3	21745.5	5129.13	23735.3	28877.4	21745.5	20198.3	11426.6	38543.4	29362.3	35460.5	24461.1	25654.3
FLLVTLAI	30658.3	29916.1	31759	261.88	635.08	3489.1	771.94	18056.7	571.56	2901.79	30029.3	33974.3	39197.8	19336	28010.8	21286.7	41653.9	41016.6	22313.5	22313.5	27613.9	30101.2	25197.2	31705.1	13319.9	19652.4	33643.3	34900.9	37004.1	40186.4	22776.2	40186.4	29108.6	22567.7	2694.24	11866.6	22671.5	12819.1	6218.09	30754	31067.4	12819.1	28023.3	19228.8	40785.2	28680.6	38418.1	29523.2	26829.3
FVVFLLVTLAIL	34804.1	31705.8	34862.8	513.62	672.82	1280.96	926.26	20210.7	1998.17	3331.24	30757.3	33437.2	35864.5	24868.1	32300.3	25654.6	28462.4	23683.7	25567.1	25567.1	26415.7	27938.2	20044.3	24363.9	17059.4	26990.9	27953.9	26932.9	19622.9	24863.5	4345.99	24863.5	30167.4	25474.6	14305.9	32200.9	35502	14201.5	19339.6	21938.4	36018.1	14201.5	35463.9	28360.3	42700.3	32774.5	38793.6	31806.8	29730.6
VVFLLVTLAIL	38312.7	34303.4	38593.1	1469.24	2310.63	5625.65	2955.85	27019.6	5673.27	6426.78	25816.4	28493.2	30175.2	18111.4	27780.2	18662.9	39906.5	38508.4	25663.2	25663.2	17187.4	24135.9	16909	20560.7	10584.8	15287.1	30157.9	30271.3	29892.8	31383.3	15626.9	31383.3	33413.7	28757.4	21267.6	27360.5	34924.8	15918	15622.9	9323.56	39565.1	15918	36815.2	30987.8	44066.6	34439.2	40391.3	39301.9	36750.7
VFLLVTLAIL	32673.6	26624.3	32899.6	141.15	209.5	1521.41	497.55	12835.4	555.16	1249.07	19748.3	20921.8	29218.7	977.53	4408.64	1101.5	40597.2	37507.9	6143.06	6143.06	12958	16173.4	7245.72	12376.9	1078.33	12814.1	19150.5	20195.6	30753.7	31168.4	18126	31168.4	25718.3	19458.2	7716	21158.6	26889.8	7731.46	8691.5	22348.8	30923.8	7731.46	25581.2	18593.3	40438.9	27074	35923.1	30463.2	30389.8
FLLVTLAIL	29597.1	25990.7	28782.6	14.58	19.83	124.44	38.97	2886.6	25.62	126.85	23960	25741.7	34340.6	11582.7	20532.7	13471.5	32979.1	27901.3	12726.5	12726.5	21615.6	21241.2	14019.1	18260	6403.74	9476.93	24228	23397.2	24094.2	30808.6	9995.95	30808.6	18982.2	11462.6	1015.2	13401.6	16544.4	1870.69	1042.48	12733.1	19258.2	1870.69	24078.3	12390.2	36325.3	22044.3	34371.4	14781.7	10403.6
LLVTLAIL	37373	34033.2	38094.8	2212.52	1222.49	4432.51	3448.38	28786.6	3906.64	8094.67	31523.8	35420.2	39960.1	33526.7	37955.8	34571	41236.9	38610.6	32895.7	32895.7	31796.8	27789	23468.2	33714.7	24892	31954.5	38185.2	37680.8	33810.1	39999	28931.8	39999	28761.4	22226.3	9087.62	28053.6	30028	6352.4	7483.72	26132.9	33115.7	6352.4	31520.8	25753.1	44354.1	33236.3	40709.4	35788.5	31504.4
VFLLVTLAILTA	35630.5	29915.1	37216.1	1404.78	2153.57	5200.21	2418.21	30506.1	3941.92	17759.8	30587.8	32103.1	35350.2	24339.7	32368.2	27293.1	45475.6	42636.6	25110.1	25110.1	16370.1	26624	22288.9	25636.3	18506.6	38618.6	30615.6	31928.9	35558.1	36842.7	22051	36842.7	39339.3	36585.7	26587.5	34722	38498.8	30033.5	30255.3	36866.6	40281.7	30033.5	37173	31783.1	44835.6	35341.4	38055.3	41449.8	43544.8
FLLVTLAILTA	34531	31648.6	36467.9	162.93	391.83	1770.68	446.75	19396	474.22	6797.26	30388.5	33060.9	37845.5	40092.6	43085.5	41642.2	44518	39915.6	31320.8	31320.8	26071.3	30668	30754.7	29565.4	33918.5	37540	34679.2	34064.1	32831.3	36172.4	13786.5	36172.4	37723.2	34121	18870.4	28546.3	37688.1	21567.2	23134.4	38546.4	38479.3	21567.2	37866.8	32219.3	43999	34523.1	37974.7	37577.4	38954.3
LLVTLAILTA	27716.3	24969.7	29902.5	173.57	120.11	631.91	305.94	21911.3	387.53	8067.48	18306.1	21293.8	27779.9	35747.9	39026.4	39598.1	40806.4	34819.9	23241	23241	11335.2	20105.2	20203.9	25741.4	29863.7	28649.6	31991.5	31510.8	23994	26288.3	6643.34	26288.3	30693.8	26630.1	17383	18333.6	33003	5515.12	11168.1	26951	33622.2	5515.12	33675.3	27116.8	42389.1	29190.9	32404.3	32463.9	36392.6
LVTLAILTA	26764.4	22708.6	28849.6	2912.83	1732.94	974.83	511.87	29487.4	4154.71	15414.6	24275.8	24849.8	22943.4	34585.6	37791.4	36372.9	35761.8	29296.9	23617.4	23617.4	4764.06	15435.5	17075.1	28689	24570.9	22638.2	31553.5	29933	18243.8	21639	2687.66	21639	23747.3	17875.9	15781.5	20151.5	22483.6	10387	7177.53	13746.6	27729.5	10387	29458.4	20628	43567.8	31551.8	34082.6	16432	21813.7
VTLAILTA	31022.7	25232.1	33470.5	17093.7	16455.5	11782.7	6446.84	40864.2	19939.4	31479.5	29280.8	30658.3	27144.4	36950.8	39751.3	38219.5	43354.4	40978.5	34834.9	34834.9	7220.45	18121.8	19510	27730.4	28341.3	27207	35159.5	34063.8	31995.3	33185.2	18137.3	33185.2	35961.6	31435.3	27347.2	28029.3	32030.3	25219.8	18584.3	13446	39572.8	25219.8	33140.4	26931.4	45852.6	35437.1	37652.3	37753	39738.4
FLLVTLAILTAL	31357.1	26637.3	31464.2	78.02	96.26	301.49	120.93	11825.6	227.01	688.04	29576.6	31287	32153.2	28767	35164	28925.3	30322.5	27305.8	24905.2	24905.2	21845.8	26817.2	17751.7	19208	14702	22004	23490.3	22433.6	19282.6	23524.6	1673.44	23524.6	24837.2	17635	4888.02	26468.1	29231.4	9743.42	13066.7	7370.09	32947.7	9743.42	32047.6	22289.9	40354.1	26333.2	37499	28981.3	26593.5
LLVTLAILTAL	35323.4	31124.6	35693.8	406.76	327.69	1360.77	773.88	22837.7	1337.07	2539.88	27598.4	30572.2	31843.7	31051.2	36568.2	31355.8	37307.6	35107	29303.3	29303.3	16500.2	24964.6	17473.3	19178.3	13684.3	15547.5	30141.3	28587.7	26832.5	31118.5	9194.73	31118.5	24642	18465.4	11764.3	25510.4	30871.4	5858.92	10278.4	2563.93	34788.2	5858.92	33865	27347.5	42913.8	29787.9	39293.8	33810.4	31398.5
LVTLAILTAL	26929.1	21242.8	26839.5	654.01	193.66	119.85	113.17	19009.3	1897.25	2276.68	20079.3	21493.8	21007.3	21101.4	27137.3	19719.3	20094.5	19213.2	20153.7	20153.7	6584.95	13242.5	6565.88	10948.7	7422.84	5597.06	21736.4	17626.8	10159.7	16263.6	765.36	16263.6	7601.4	3872.09	6510.49	19610.4	21209.2	2195.66	4999.38	415.88	25236.4	2195.66	28233	20444.3	39211	22434.1	34208.9	16781.6	15206.7
VTLAILTAL	23823.3	16368.5	24009.6	413.73	321.35	94.23	35.21	13431.8	690.3	1321.55	17639.7	16178.5	11729.5	8387.83	12935	4674	14965.5	13056.8	12385	12385	1755.44	6614.79	2707.71	5933.3	1013.08	220.54	16182.7	12106.9	6893.18	11591.4	366.74	11591.4	5960	2505.65	7959.19	12890.5	9613.88	1864.1	680.91	19.01	21749.5	1864.1	22021.1	12944.6	35809.1	17561.1	31794.1	12024	8390.28
LLVTLAILTALR	32359.4	20585.9	33968.4	3704.4	2733.71	7359.5	5571.08	32907.8	9625.64	14096.9	8725.89	3852.41	10004.2	37906.9	40062.7	38191.4	42980.3	35371.2	22908.7	22908.7	23621	26351.8	18741.4	908.32	23810.1	34912.7	2109.63	1006.84	19839.6	724.9	25626.9	724.9	37980	33483.9	24601	38897	41049.1	24149.5	27790.8	31656.1	40753.4	24149.5	37788.6	32468.5	43219.5	26663.5	36100	40314.4	42470.8
LVTLAILTALR	32253.2	19887.7	34121.3	16357.5	10206.8	8693.01	6787.79	37562.3	24319.7	23593.9	7865.62	3572.1	4182.81	37456	39715.2	37540.8	40320.1	30874	21218.9	21218.9	19756.7	23762.5	17363.5	510.01	22535.8	33186.3	1254.4	490.76	9984.93	92.5	23943.2	92.5	34248.2	28686.2	28882.1	40721.3	40691.8	26781.5	29916.8	24982.2	40875.8	26781.5	36777.3	32909.2	44204.6	28312.8	37126.4	38687.6	41314.6
VTLAILTALR	19079.6	7938.29	21380.4	7697.48	4540.27	2861.7	1409.11	30086.9	12584.7	14013.6	845.02	248.4	119.19	29521.9	31318.5	28330.3	30542.1	20140.2	11326.7	11326.7	4931.74	10468.6	5303.63	34.65	9688.23	16811.5	188.06	65.94	2036.8	13.8	9442.03	13.8	28627.3	22875	25034.1	33828.3	35179.6	17772.9	22005.9	7312.11	36433.2	17772.9	33418.7	27429.6	38821.8	18479	27870.6	35705.7	38720.2
LAILTALR	34077.8	23221.1	36261.3	31065	25620.2	27396.1	26495.3	42424.9	32839.1	38056.1	19957.8	13660	14682.7	40795.8	41638.6	40226	41080.2	35425.2	25516.2	25516.2	19402.1	24351.3	19450.6	2255.61	27148.8	40087.8	2364.75	1100.94	15260.1	571.4	27983	571.4	38100.2	35310	31612	43450.2	39231.3	29161.9	23593.4	27173.8	36830.7	29161.9	30910.1	27414.8	44526.7	28915.2	36082.1	32042.7	42452.4
LVTLAILTALRL	28093.1	23874.9	28037.2	8641.89	1847.49	4473.32	5092.08	34383	12756.3	15801.5	23099.9	19479	25275.5	29492.8	34223.7	32476.6	39040.8	35277.2	26606.5	26606.5	21904.2	23334	17609.8	8474.85	19903	25611.9	11593.6	7294.1	26211.6	3247.29	15827.2	3247.29	30207.2	24823.7	20542.1	32238.9	33085.9	16653	15885.2	5101.68	34353.6	16653	36406.4	30935.9	41761.3	29446.9	38576.4	31710.6	31242.7
VTLAILTALRL	26540.6	20227.3	27257.4	4604.08	822.57	2590.84	1821.2	30762	7917.7	10626.9	15875	10752.7	9091.06	18626	25299	21909	36757.8	33538.6	23594.7	23594.7	12866.4	16897.7	11887.7	2227.75	9571.32	9011.92	8736.38	5071.3	21999.7	2168.29	10041.5	2168.29	28762.7	22735.3	22681.8	25962.9	30936.2	16562.3	13391.5	326.39	35306.6	16562.3	35883.9	31260.6	41013.1	26900	37845.9	33963.7	31639.7
LAILTALRL	25738.9	19331.9	24839.3	7931.51	6184.41	4166.46	2218.89	30971	13102.5	10689	28572.5	29975.4	26878.4	12831.6	20700	16312.8	26075.8	23550.3	16339.8	16339.8	11160	15233.1	10724.6	28450.7	7491.25	10323.7	33440.1	31265.7	14100.3	24142.7	5893.89	24142.7	12171.1	6627.19	6854.73	15740.6	7394.78	4227.76	345.56	44.77	12142.6	4227.76	22900	14621.9	36493.1	22007.8	32689.2	2494.15	2176.03
AILTALRL	37342.7	31989.4	37862.7	15270.4	15081.7	16855.9	10804.6	38280.8	19161.3	22242.6	27852.8	29712.9	31442.4	33356.2	38310.6	34090	40918.7	40093	32473.8	32473.8	19131.1	21131.6	21435.1	30466.5	22303.1	26393.2	40857.6	38986.3	33600	40569.1	33870.8	40569.1	27289	20353.8	20546.5	29442.8	30645.4	23716.8	17188.5	17253.9	37405	23716.8	36845.4	34525.8	44705.8	32411.6	41207.5	37424.8	36503.8
LAILTALRLCA	32288.4	27292.5	34285.3	12093	8127.4	14511.1	11293.5	40943	14505.9	30656.3	29319.5	32038.9	33794	39914.7	42369.4	42488.8	45257.2	42538	33936.1	33936.1	11345.1	24492.6	26432.9	29891.2	34322	39063.2	35339.1	33402.1	32513.8	34222.3	23523.8	34222.3	29497	26574.2	17154.7	32931.6	33819.9	24913	21436.5	26355.2	36626.4	24913	36177.1	30346.8	43820.3	31951.7	35285.6	30038.4	36089.5
AILTALRLCA	28872.7	21759	31712.3	2265.5	2075.4	2881.49	788.08	31457.4	3069.9	18635	13461.6	14944.6	15905.5	37470.6	39650.8	38687.6	41723.4	36456	26052.4	26052.4	2054.49	10029.2	14858	15563	26104.9	26756	30867.7	26199.7	24561.9	26424.9	17468.4	26424.9	21811.8	18412.2	15284.4	21750.2	35321.9	14840.2	20826.3	33694.3	38939.1	14840.2	38133.6	32767.1	42222	26601	30473.1	39355.5	42674.9
ILTALRLCA	22598	18367.6	25055.8	938.39	421.71	2797.38	1938.37	27415	726.1	11347.9	14227.2	13724.9	23684.2	31325.9	34114.3	35316.5	44012.3	40633.2	16237.6	16237.6	4200	10066.3	13832.7	17615.1	20394.8	20390.6	25013.8	22887.9	30229.1	26909	13993.1	26909	19781.9	14828.7	5861.33	16314.2	20533	10413.8	8130.57	33141.5	28732.5	10413.8	28914.3	21404.7	39754.3	23494.3	29252	28011.1	33395.9
LTALRLCA	24570.1	18750.7	28315.2	24581.3	19111.2	15768.5	17390.5	42987.2	23495.9	38129.1	29899.3	33188.8	30671.6	41667	42029.2	41638.6	42292.9	37237	37858.6	37858.6	6637.88	19906.2	22242.4	29761.2	36069.2	38201.8	33358	32333.2	28140.5	31586.3	20210.9	31586.3	26563.9	21621.9	6631.71	37067.8	26963.2	22615.9	24269.7	24700.2	37413.9	22615.9	34332.4	27444.7	44819.1	32300.3	36038.4	37278.5	42451.1
LAILTALRLCAY	2645.14	1322.73	4649.59	27022.2	23595	21832.8	20320.8	42475.4	29939.1	37095.5	13072.5	17129.1	12688	37096.2	40326.2	36306.1	21062.4	9061.6	1374.8	1374.8	17293.3	952.12	3200.55	15283.5	10316.6	24141.4	22452	17446.3	13200.7	9286.21	29956.6	9286.21	29447.9	25426.1	14790.7	38577.2	28754	513.95	628.56	948.27	14455.9	513.95	12266.2	8480.91	39511.2	27125.3	35773	931.18	28071.5
AILTALRLCAY	3704.92	1804.04	6349.99	24002.8	24002.8	21543.7	17344.7	42589.1	26923	35143.9	4492.33	6741.75	2952.91	38042.1	40440.2	35864.9	20028.3	8230.95	1556.37	1556.37	10034.3	418.56	2377.27	9649.11	7501.23	15679.6	26226	19292.8	12661.6	13103.9	34338.7	13103.9	30547.1	25816.4	21024.6	37637.2	35395.7	780.78	2091.47	1338.91	26740.1	780.78	20095.8	16569.3	41647.6	28310.3	37480.8	16957.8	42187.8
ILTALRLCAY	882.37	520.46	1633.97	9928.37	7417.3	11662.6	11207	35132.4	11462.8	21156.1	545.76	1175.65	2047.74	25930.6	29558	26136.5	11123.5	3891.58	86.72	86.72	6913.27	128.07	543.92	5654.15	3211.2	6718.45	14598	8896.06	6437.43	3981.1	23997.4	3981.1	20349.4	15735.3	8780.16	28592.3	24259.7	45.61	157.78	205.55	9687.6	45.61	10037	7371.05	34298.2	18066.2	30845	3596.97	32603.7
LTALRLCAY	147.23	145.47	296.86	22620	18830.2	9649.31	9562.83	39862.5	22079.3	30566.9	2709.56	4226.3	1114.1	31293.4	32730.9	25333.3	1529.5	283.48	150.24	150.24	2710.41	74.27	348.68	6007.14	2137.27	3492.31	10109.6	5155.83	1590.06	891.97	11243.1	891.97	15004.1	9237.91	5655.13	33804.9	11863.6	51.96	87.78	19.16	6306.79	51.96	8093.01	4021.28	36383.5	23046.2	32222.8	631.03	20235.2
ALRLCAYCCNI	34107.3	27983.6	35979.5	4025.37	2651.41	9139.98	7619.02	31850.2	4516.7	13341.6	21803	25320.4	35517.3	26643.6	29720.6	25226.6	43126.5	41351.7	30036.4	30036.4	4162.81	15513.7	14305.9	17702.8	16452.8	18169.3	31206.5	29900.3	36173.5	38749.2	25615	38749.2	29812.4	25384.3	10971.3	18512	32821.7	14148.3	16782.9	32233.3	37488.9	14148.3	36127	31872.3	28224.1	11693.6	22261.4	41101.1	42253.1
LRLCAYCCNI	26472.4	19622.2	28428.5	1034.66	474.73	2655.4	2337.83	19711	1364.22	6199.95	19009.3	20190.6	30402.7	16018.8	19708	15212	37807.4	35002.7	19646.7	19646.7	9955.69	13316	9235.61	14430.6	7689.5	15984.5	22842.6	21800.4	27867.8	29168.8	13105.8	29168.8	27487.2	23157.9	9440.91	10625.3	13171.3	13871.2	5380.62	23990.4	20855.8	13871.2	28282.2	21706.5	4822.46	547.36	3440.33	33319.1	34010.7
RLCAYCCNI	24503	17990.1	25913.5	121.47	72.89	517.14	315.27	12665.8	95.63	1236.6	7861.62	7473.2	19932.5	6529.18	7371.37	4396.45	35033.4	33910.1	15196.2	15196.2	2784.81	4319.69	2620.38	2999.8	1623.63	593.01	20358.4	17449.7	25541.9	27371.5	7968.66	27371.5	24598.8	18397.6	8342.39	1857.92	26454.3	3286.95	2879.05	14678.6	30174.9	3286.95	29718.3	25030	27509.3	11651.5	24665.2	33381.9	33614.6
LCAYCCNI	34807.8	31947.9	37058.5	14768.5	12868.5	19814.3	18504.2	39759.5	16133.2	29478.8	37012.9	36813.6	40928	33469	35519.2	32293	44784.7	43896.7	37604.2	37604.2	31678.7	29397.6	24427	32454.5	27101.8	38179	37403.8	37210.8	40337.6	40674.6	29334	40674.6	38295.7	35974.5	26109.7	31839.5	38875.1	31395.8	26743	35694.5	40996.2	31395.8	37013.7	34525.8	45247.9	37620.1	42214.7	39736.3	42340.5
ALRLCAYCCNIV	32781.6	27994.8	34373.7	4251.48	825.23	4807.25	7635.36	32250	3465.58	16395.8	25590.6	27495	37791.4	33041.2	35292.9	33247.4	44852.1	42152.2	31921.6	31921.6	7008.46	20110.2	17661.5	19826.7	26449.5	33182.3	31251.5	30282.5	36951.7	37976.7	21575.9	37976.7	31491.1	26967.6	14768.1	22506	37157.3	20986	25286.7	40652.6	38678	20986	38329.2	34286.4	33650.6	16152.3	23014.8	41444	43953.3
LRLCAYCCNIV	33905.3	27073.1	35270.3	9548.78	4674.1	11396.4	11543.2	36201.3	9904.77	21700.2	28671	29583.6	37816.4	28103.7	32060.8	28148.2	44082.8	41803.4	29301.7	29301.7	16758.6	20583	18004.2	21634.1	19621.4	33547.7	30617.2	30710.1	36948.5	36916.1	22022.6	36916.1	34213.4	29431	20604.4	23632.5	23581.2	28136	14776.3	37907.8	29824.3	28136	34974.3	29544.6	16714.1	3175.17	8681.91	38556.3	40052.3
RLCAYCCNIV	23631.8	18772.6	25242.7	245.72	64.2	491.93	647.11	14025.3	178.96	2239.76	10049	10799.5	25681.6	20376	20732.5	17626.4	39476.2	36002.1	18726.2	18726.2	4847.68	6851.39	4854.5	6453.26	9199.4	9088.01	24471.2	20827.6	27799.8	28520	7860.6	28520	23875.9	17711.8	14052.5	5163.32	34166	6828.74	10352.8	29856.6	35047	6828.74	34152.7	30490.6	35029.2	17414.5	27962.4	37010.1	38952.2
LCAYCCNIV	28533	26920.9	30260.9	9046.51	3096.56	4301.59	6657.66	33047.3	9961.95	22484.8	34526.5	34251.9	38599.4	33071.6	34961.4	33353.3	44283.6	41828.7	30819	30819	19936.2	21725.5	15741.8	30216	28949.4	34189.3	35142.7	33582.2	35367	32219.3	6830.66	32219.3	31861.9	26793.7	19443.5	27405.9	33269	24266.8	17992.7	33816.6	35096.7	24266.8	34587.8	28568.2	45670.4	38281.2	41190.5	28557.7	29702.6
RLCAYCCNIVNV	30772	23265.4	32012.9	246.97	303.65	1895.99	836.72	21445.8	328.69	4491.5	16928.8	16358.5	27827.5	5808.23	7021.29	1460.2	42022	39483.9	24163.1	24163.1	6826.16	14311.5	8679	7378.16	3589.5	10236.2	24525	22676.2	32380.1	31379.2	13224.6	31379.2	35902.5	32778.8	23758.9	11292.6	37631.1	18646.7	20707	33782.3	40413.6	18646.7	37685.3	34597.2	37255.1	19977	29784	40974.5	41757.3
LCAYCCNIVNV	32762.5	27364.4	34206.7	15729.9	10934.2	11139.3	9914.1	36749.1	18124.8	25995.5	34530.6	34517.9	36224.8	10013.1	13387.7	5055.79	43187.7	40757.8	30357	30357	17808.7	25752.2	17157.3	22898.5	9757.34	36211.9	28170.1	29197.9	36004.8	33307.9	12908.3	33307.9	39408.3	37007.3	29216.8	33350.4	38491.8	33024.8	29098.8	35842.8	41342.3	33024.8	38775.6	33985.7	43572.1	34352.1	38046.7	39810.3	40476.1
AYCCNIVNV	33830.2	21800	34381.8	11660.4	7561.53	5103.39	5271.07	33230.9	9267.24	12573.5	31535.4	24887.5	23545.5	1361.95	1370.87	156.82	37207.2	33954.1	16695.1	16695.1	4466.11	11653.9	2710.73	7480.4	746.35	17719.7	18837.5	18986.5	28602.8	29469.2	10081.1	29469.2	37110.3	33384.8	27937.9	23784.4	29013.3	26343.2	17988.6	34087	33710	26343.2	32810.3	28833.7	40021.9	26429.2	32682.1	36767.4	36982.8
YCCNIVNV	35383.5	30921.2	36206	16631.4	13729	12800.8	10135.9	40440.2	17379.8	30362.2	40337.1	39572.8	40393	19581.3	23127.1	14521.8	43732.7	42592.3	35064.1	35064.1	29710.3	31610.6	23643.8	32542	21205.6	41366.1	36193.1	36254.6	38775.2	39617.8	20668.7	39617.8	40468.3	37967.7	27547.1	31976.2	36552	33401	30982.5	39938.4	40884.6	33401	35905.6	33179.1	45412.7	37387.6	41793.4	38214.1	38917.6
AYCCNIVNVSL	37509.5	29171.7	37707.7	20786	12875.8	14432.5	15237.1	38675	22589	22287.5	34561.2	30422.4	32177.9	2544.86	3344.97	254.4	41985.6	41048.2	23181	23181	12800.8	19143.7	6276.29	13761.8	1027.23	22063.1	27186.7	27196.2	35853.6	36173.9	27122.1	36173.9	32413.8	27030.7	24014.3	34422.8	31444.8	26772.5	18359	33554.6	35277.6	26772.5	32704.7	29217.5	40675	26728.5	35817.2	37293	36439.1
YCCNIVNVSL	29631.7	27219.1	29987.1	4937.4	1769.01	2954.7	3480.95	30915.8	7990.51	13393.2	35943.7	34634.2	37427.2	27440	31221	26753.7	39075.4	39603.2	31103.7	31103.7	25096.8	25010	14191.5	26959.4	16131.8	22459.8	33289.2	30655.3	30674.2	32469.2	7451.64	32469.2	22402.3	16127.3	12032.1	27905	29929.4	15325	13989.5	18300	27902.5	15325	29666	23183	43753	31578.8	40272.6	19993.2	17157.7
AYCCNIVNVSLV	29658.9	18265.5	30821	19793.9	10991.5	8518.34	11767.6	39261.5	19600	27125	34665.4	31649.2	32523.3	5106.65	6300.17	1405.8	38401.9	35217.7	24387.7	24387.7	13368.2	18384.9	7387.34	17645.5	3779.17	33933.9	27843.7	27833.5	30664.3	33555.7	13249.5	33555.7	38839	35094.1	26509.6	27543.5	36552	30075.8	25298.2	36640.3	38363.7	30075.8	37582.3	33396.3	41058.8	27439.7	35078.9	41061.1	41844.6
YCCNIVNVSLV	28294.7	19587.5	28982	10736	6563.39	5428.33	5913.12	37462.9	14193.8	24629.7	38117.5	38717.3	38735.3	28700.2	34137.2	27970.5	37358.9	33082.3	30337.3	30337.3	25040.9	26301.6	15705.4	32479.4	24688.7	39115.6	35204.4	33055.5	28930.9	34420.6	6947.08	34420.6	39003.6	36307.2	22377.3	25762.8	34022.5	28975.1	22573.6	32673.3	37196.3	28975.1	35993.9	30837.3	43293.4	32544.8	37492.9	37307.2	37499
YCCNIVNVSLVK	29895.7	20394.6	30810.3	23034.5	17430.8	15975	19040	42726.2	26957.1	35102.4	2740.46	1992.75	1253.79	37548.1	39800.4	37451.6	41712.6	35341	20140.7	20140.7	16195.6	25261.3	23742.7	14732.5	28318.9	37153.7	24830.2	17204.7	13136.2	1347.69	24902.5	1347.69	39108.9	36487.6	30821.3	39188.5	40843.9	25516.5	29517.8	37335.4	39490.7	25516.5	36058.7	31569.9	43148.5	27767.3	34211.2	36172.7	43710.4
IVNVSLVK	35305.8	28130.8	37264	34912.3	34854.2	33873.8	31136.7	45055.9	35687.6	40687.8	1812.62	2007.55	966.7	42734.5	43490.1	42115.3	44402.1	41419.4	27611.2	27611.2	3833.99	18353.5	22721.6	10052.6	29663.4	35179.2	27566.2	18446.3	24240.8	7986.27	40065.3	7986.27	39281.5	36043	37780.8	43561.2	42588.6	27949.1	28308.5	32007	40513.8	27949.1	37608.7	35788.1	45839.7	33171.2	38366.6	39518.5	46448.3
IVNVSLVKPSF	35510.8	27046.8	35926.6	31422.3	27223.8	21469.2	21627	41453	33480.2	32468.2	28221.4	29814.3	28390.4	13744.2	20696.9	13418.6	31781	31286.3	22287.5	22287.5	17122.8	12050.9	9068.17	24312.3	6118.18	7279.27	35945.3	32634	29222.9	33751.9	36508.1	33751.9	26253.6	20788.2	26722.1	35909.5	35840.1	2081.83	3430.18	1032.89	27666.5	2081.83	28102.8	25256.9	42906.4	32904.6	41219.9	19949.1	37917.2
VNVSLVKPSF	32675	21533.2	33300	32243.4	24107.2	17111.9	21223.5	42435	33363.1	30481.7	27755.6	28358.5	27597.5	8303.75	13502.5	9460.75	23532.5	23182	15324.8	15324.8	16236.9	8647.7	3675.53	23214.4	3919.26	5929.13	32216.2	28138.4	22481.9	26152.4	27416.5	26152.4	20409.8	15596.2	20356.4	30727.1	27296.4	2967.49	1064.16	1359.14	20130.4	2967.49	19353.6	16114.7	37799.2	24439.2	36382.4	19378.3	36019.3
VSLVKPSF	35343.7	25059.8	36446.6	39736.3	38671.7	36359.5	35024.7	45277.8	40533.6	39766	33333.1	36082.1	34121.3	20363.9	24453.7	17882.1	36076.6	39300.6	32808.6	32808.6	15876.2	16882.7	14486.7	30219.6	9437.84	16651.2	37798.8	36369	36866.2	40400	41020.6	40400	29256.7	23940.8	7937.95	36825.5	26214.7	15385.7	3021.23	495.35	29202.3	15385.7	26157.8	23588.6	43128.4	32952.7	42254.5	29680.4	39067
IVNVSLVKPSFY	3596.54	1849.95	5237.08	32563.1	28359.7	28510.8	28327.2	43051.9	34541.1	39247.5	4961.07	7027.14	4309.32	35199.4	38115.9	34673.6	30651.4	16196.5	933.03	933.03	13339.1	230.8	1372.71	11991.4	8526.45	21028.5	24221.7	19158	18129.3	10085.1	35621.2	10085.1	38610.2	34982.2	32218	40015.4	40990.5	2519.24	5587.37	1156.21	30515.3	2519.24	27183.2	23736.8	42735	29959.2	39358.1	23096.9	43648.1
VNVSLVKPSFY	8071.67	2342.72	10400.5	39254.3	34931.6	33919.2	35418.3	45930.1	40424.9	42366.2	14768.3	19744.1	12265.1	33650.2	37057.8	33769.5	31536.1	17337.9	1758.72	1758.72	17772.3	771.3	2407.06	18839.6	9827.48	26307	26980.4	22975.7	19837.2	11952.7	35911.9	11952.7	39465.9	36809.6	33865	40974.5	38769.7	7850.06	3519.47	843.42	28024.2	7850.06	21431.8	20728.3	41653.5	29523.5	39365.7	25897.5	44339.7
VSLVKPSFY	1316.12	513.81	2082.17	34592.7	34810.8	31850.6	28680	43658.9	35787.7	37693.4	2178.97	4788.1	1015.27	27478	30628.8	23246	27832.6	21230.4	174.92	174.92	2240.87	78.77	841.14	6951	1565.97	7181.65	23539.1	16389.6	19414	10124.8	37542.8	10124.8	35441.3	30079.4	25437.1	35780	28573.2	2015.19	211.36	14.96	18128.1	2015.19	18958.8	15211.7	38700.6	25477	35535	7782.74	36196.2
VNVSLVKPSFYV	20952.2	9844.83	24630	327.85	426.28	1809.84	761.21	17422.7	607.07	5016.61	21399.9	19522.3	22864.9	24506.9	30062.5	26772.2	39811.6	32338.1	14842.1	14842.1	12762.8	7418.5	7248.7	14403.9	16426.7	26305	18973.8	17194.6	22820.6	16669.1	994.82	16669.1	36754.7	33457.4	25305.1	16312.2	34031.4	23483.4	19004	21546.2	36193.9	23483.4	33374.3	29926.5	41742.4	28677.5	34061.9	39363.6	41033.5
VSLVKPSFYV	13607	6258.25	15758.5	74.46	73.87	355.6	130.58	8891.92	96.28	1402.28	9890.64	7929.45	7870.72	14205.2	18001.5	15844	35904.9	30711.5	9375.25	9375.25	1543.09	1804.17	3576.55	4698.34	7407.27	8192.47	17183.5	14448.2	17891	15773	405.18	15773	28510.5	22704.4	13293.7	8125.65	29552.9	12582.8	9392.82	759.21	33896.8	12582.8	34432.9	30107.4	39437.8	23243.5	30060.2	35805.9	34876
LVKPSFYV	32518.4	26981	32980.1	1656.85	1962.43	2666	1826.8	27829.9	2061.99	11093.3	26752.5	25713	27091	28900.9	31721.9	27152.6	36183.3	32684.2	27398.5	27398.5	1398.14	12586.6	8921.02	15773.9	19034	25641.3	23348.9	20603.1	23808.1	26804.4	3989.16	26804.4	26085.4	19530.1	5539.22	18812.9	29324.2	14598.5	18178.6	19598.5	37337.9	14598.5	34954.2	27669.8	44795.4	33907.5	38041.3	36765.8	38719
VSLVKPSFYVY	6673.82	1881.04	8942.77	2364.26	4823.19	12036.4	5060.28	31428.5	5297.72	17622.6	7982.91	8616.41	5082.28	18721.7	24120.2	17293.2	27813	19769.9	670.72	670.72	4153.23	250.12	868.69	7829.02	1354.59	7949.64	23722.2	17656.3	20003	15728.7	20578.1	15728.7	36494.3	32590.6	26099.2	29666.3	33750.5	625.93	561.75	63.66	21884.6	625.93	11778.9	10449.4	40001.2	27416	36499.1	8433.87	38009.2
LVKPSFYVY	8332.92	2728.44	9722.78	27281.3	22110.7	13513.1	14971.2	38910.9	28806.9	28261.7	3423.4	5034.77	1507.89	12332.1	17588.3	7900.41	4522.91	2245.58	77.33	77.33	248.35	56.83	153.06	2344.29	274.78	1519.29	8488.16	4139.05	4042.26	1924.14	20822.5	1924.14	20453.1	13732.3	10589.4	28978.8	21420.2	29.07	28.93	102.59	5849.8	29.07	3834.24	2302.61	36810.4	24211	33309.7	183.54	15730.4
VKPSFYVY	30337.6	16243	32224.9	41204.8	39495.4	36801.2	36909.3	44942.5	42359.3	42425.8	31540.9	33825.4	29070.5	27554.5	31827.1	25898.7	34094.8	27520	8295.68	8295.68	15899.3	2340.59	4307.46	23229.7	8224.8	31391.1	31408.7	26433.2	28481.2	27721.1	41392.5	27721.1	39182.1	35698.8	31740.8	41063.7	30505.5	3994.26	230.6	20287.2	13162.5	3994.26	9785.36	11053.4	40376.9	29631.7	36928.5	20837.8	42518.2
LVKPSFYVYSR	33734.8	22728.5	36145	30646	26309.9	23271.7	25940.2	39398.5	33199.2	34011.5	9624.6	4524.38	4334.9	35004.9	37083.4	33196.3	38333.8	31385.3	20188.6	20188.6	5456.95	7071.46	9884	56.99	15755.4	31185.6	333.78	150.7	12018.3	203.75	26856.9	203.75	28208.2	23206.8	26362.9	42476.8	40071.8	8741.58	14652.4	28873.3	37835.2	8741.58	27079.6	22395.5	44241.4	27793.2	34976.9	21752.8	39435.2
VKPSFYVYSR	35545	22160	38147.6	34449.6	30404.6	27082.5	29075.9	41490.7	36014.2	36564.7	17220	9455.22	9827.7	30256.6	32883.9	29409	39432.2	34768.7	25341.5	25341.5	10373.7	20030.2	11685.2	731.15	15791.1	35375.8	1121.83	648.47	17196.1	483.04	25982.9	483.04	21836.3	16271.2	27746.9	40568.2	33531	33999.3	27367.6	40930.6	35015.2	33999.3	23917	19755.2	37968.9	12758.7	23353.4	18494	37499.8
KPSFYVYSR	35407.6	19728	37322.9	35047	34207.8	32752.5	30779.3	44036.1	35295.9	38289.9	15474	5727.48	7209.83	31877.4	32968.7	27185.8	38281.6	34692	22769.1	22769.1	8349.88	18057.6	11450.6	358.59	9563.87	23890.1	737.61	254.54	14186.9	398.96	23602.1	398.96	9092.83	4541.06	20374.7	38149.7	31871.6	35315.8	28878.4	37823.4	35011	35315.8	17319.9	14217	42274.2	23569.4	31438.7	11977.9	30097.6
LVKPSFYVYSRV	25149.5	20053	27127.7	9025.88	3107.16	1924.77	3024.08	29916.8	14367.2	17198.2	20883.4	17188.3	22441.3	25204.2	30290.7	25636.9	33874.9	27244.7	20964.2	20964.2	2087.45	8156.03	5691.59	1362.98	15104.6	20168.5	4618.6	2299.05	16650.2	6053.13	740.84	6053.13	19875.7	13561.2	10299.5	21199.4	31806.1	11324.5	14305.6	6420.87	35685.3	11324.5	31762.1	26240.5	41230.7	27253.9	32513.8	32765.7	38007.6
VKPSFYVYSRV	30293.6	25029.2	32103.8	20017.7	13304.8	8981.65	9568.12	35183.8	24095.5	26094.4	26826.7	26519.1	26666.4	23748.1	28247.3	23630.2	39569.8	36014.2	29870.5	29870.5	5836.2	13224.4	8790.14	12380.5	16269.6	19918.7	18624.3	16039.2	25356	17358.2	3550.22	17358.2	13639.6	8161.06	24857.6	24155	29565.7	26474.1	12562.6	5168.74	37566.8	26474.1	33647.6	28700.5	40533.1	24767.1	28154.5	35352.5	37155.3
KPSFYVYSRV	24294.2	18943.4	26458	7959.88	3230.61	1924.43	2098.57	30303.8	9800.09	18048.2	13273.3	13298.2	14886	18768.6	22465.9	16139.9	32568.8	30964.7	21844.1	21844.1	320.08	3181.63	2370.46	4371.26	6030.38	3799.42	17551.6	9721.83	18007.3	11894.6	1044.89	11894.6	399.66	178.59	9025.98	9714.37	23075.4	13713.9	10167.1	904.79	32597	13713.9	27012.3	18800.9	38174.9	20149.6	24650.5	19037.9	16858.4
VKPSFYVYSRVK	35702.7	25980.9	37713	33562.6	27209.1	25015.7	27551.8	42316.7	35824.2	36466.3	7222.08	7853.8	8972.23	29374	33298.5	29153.7	43409.8	41618.8	23666.8	23666.8	2278.92	14309.6	13676.4	2439.23	13646.1	35442.1	12793.9	10505.6	26539.5	12300.8	21497.1	12300.8	30836.6	25183.5	31225.4	38499.7	37615.2	33142.9	18279	30305.4	37046.5	33142.9	34184.9	31332	40060.5	14932.3	23014.5	38352.1	44958.1
KPSFYVYSRVK	36655	26338.7	38198	31208.9	27899.5	25282.1	23508.8	43647.1	33964.1	36792.1	3473.02	4830.03	7568.65	30670.3	34389.7	27492.3	42964.9	41338.3	28067.6	28067.6	317.1	10724.3	13620.5	792.02	10714.9	26256.4	17898.5	13034.2	28604.4	12861.8	25072.9	12861.8	10479.5	6013.64	25735	33041.2	37915.9	31993.2	22398.7	20208.3	38802.8	31993.2	31308.3	29392.5	41661.2	23233.7	30909.1	29438.6	38093.2
FYVYSRVK	40835.1	28077.3	42221.6	38786.5	38120.4	36771	35085	45556.4	39229.2	39917.7	19174.6	20780.6	21639	28558.9	31028.1	21006.4	42577.6	40507.7	23765.9	23765.9	6065.26	20339	18531.9	5920.92	15849.8	42577.6	6359.75	6754.52	25731.3	12004.9	38942.1	12004.9	38488.8	36386.3	29824	44576.8	35567.3	32392.4	22746.7	39957	28365.8	32392.4	31424.4	27890.2	42464.4	26835.4	33685.5	37884.4	44952.7
FYVYSRVKNL	33885.5	24477.5	34081.5	6858.58	2173.56	2697.27	4415.76	31184.2	9713.21	7835.89	21770.2	28098	30332	780.45	1396.65	109.39	15558.6	15148.4	9013.48	9013.48	7229.9	15044.1	4121.49	12420.6	609.81	15786.6	12411	11899.8	8559.17	19534.8	4644.51	19534.8	12055.9	7989.3	794.39	28299.9	8681.73	9012.41	6268.62	7700.32	15791.4	9012.41	27220.6	17384.5	34498.9	16758.8	28487.3	26102.3	26071
YVYSRVKNL	31183.6	24748.9	31271.7	490.99	170.5	204.5	256.78	14750.4	716.8	808.64	10679.6	18050	16717.9	8837.83	13974.2	5226.83	2801.65	2149.3	7446.24	7446.24	1516.91	8058.06	3193.29	6853.61	1312.99	1085.74	11700.9	8975.44	1741.85	10537.7	690.03	10537.7	2243.15	925.47	50.14	12176.4	874.24	2036.03	878.62	468.59	11289.5	2036.03	21696.4	10271.6	32358.7	12017.5	26500.7	10497.5	10631.6
VYSRVKNL	41244.5	34030.3	41897.6	35198.7	28240.6	28745.2	30151.1	43631.1	36972.4	35185.3	35557.7	37554.6	38735.8	7109.36	6681.47	1267.3	39189.3	39959.2	33325.9	33325.9	17236.7	18806	11095.6	25392	5384.17	33464.3	33787.8	33366	33020.8	40685.6	35500.4	40685.6	30175.2	24093.9	6886.77	39374.7	21322.4	32008.4	22994.9	28447.9	34558.3	32008.4	34890.4	31099.7	43509.4	31236.2	39782.3	42417.6	42618.6
YVYSRVKNLNSS	34859.1	24536.1	36399.3	14202.4	6287.03	1958.86	2694.65	37753.9	16505.6	27423.1	28978.2	31974.5	31674.6	33396.7	36655	31469	32228.8	23077.1	29166.3	29166.3	9402.58	15146.3	15889.6	24732.8	26547.5	34241.1	29045.4	25021.9	15105.2	20044.1	10190.5	20044.1	26010.4	22075.8	10346.4	37177.4	26562.5	15456.7	18356.9	31903.7	31336.8	15456.7	37392.8	30317.2	37150.5	13784.1	18660.8	32904.9	40238.2
VYSRVKNLNSS	39621.2	29675	41086.8	39861.6	33851	26082.3	32221.4	46458.4	39263.6	42463.9	37809.4	38306.9	38334.2	22983.4	23555.7	13628.9	43796.6	41079.2	36706.6	36706.6	8248.15	19437.3	15154.2	27703.4	18249.9	44055.2	37289	35447.5	35741.3	38661.6	37452	38661.6	35635.9	32741.2	23214.9	44456.9	38897	34460.4	31005.3	39300.6	37309.2	34460.4	41298.1	37984.9	41791.2	21402.9	25400.2	43091.1	46161.8
YSRVKNLNSS	27743.6	17003.5	29468.9	28001.5	15247.9	5215.93	9917.96	43209.7	27281.9	38504.2	28389.2	31924.7	29624.9	37111.1	39249.2	34784.1	33731.1	27616	35053.1	35053.1	485.38	9030.96	10077	24600.5	28168.9	37493.7	32985.1	28579	16921.3	23571.5	13177.6	23571.5	14631.8	11606	4685.65	37338.3	24329.4	15162.2	16192.7	18188.6	24177.7	15162.2	35437.9	28197.8	32755	7832.67	10512.5	32514.6	39290.8
RVKNLNSS	42798.3	35107.8	43582	39772.4	33988.7	28977.9	31351	47255.8	38700.6	44168.7	29244.7	34536.6	37072.6	43438.9	44232.4	40372.1	43699.1	42083.4	43976.6	43976.6	780.71	8417.28	14557	25955.3	32288.8	37145.7	42524.2	38983.8	34819.5	41995.1	41463.3	41995.1	20756.5	16527	21013	41996.1	40565.2	20119.1	21120.8	34513.4	39502.2	20119.1	42205.2	39119.9	44672.4	27587	33488.2	43852.6	46766.5
VYSRVKNLNSSR	37307.6	22735.3	38652	39208.9	35026.6	32878.9	36153.6	45214.2	38569.7	40699.7	15024.4	13615	16616	27563.8	27212.3	19183.3	40702.8	37040.5	28201.2	28201.2	4385.28	14748.5	8150.65	91.48	9007.35	37320.9	506.32	297.48	17655.6	2210.46	33976.5	2210.46	35494.7	31798.5	27365.9	45788.7	41582.8	32933.8	36304.5	40886.8	39651.7	32933.8	38719.8	35249.3	40236.4	12401.4	27804	43761.1	47300.3
YSRVKNLNSSR	32698.4	20597.5	35228.4	37762.4	33734.4	28073	32285	45316.5	38272.1	41564.4	13359.5	14313.5	14049.9	41480.8	42012	36361.5	37220.1	29479.5	32521.2	32521.2	2646.94	17175.1	15391.3	195.32	24117.6	36444.2	1055.47	285.19	8869.73	599.05	31315.1	599.05	27315.9	22024.5	18549.9	44769.7	37681.6	26084.8	29527.7	29700.4	37825.8	26084.8	37014.9	31868.5	38733.7	6631.99	22210.2	40564.7	46028.1
RVKNLNSSR	36468.7	23572	37850	32516	26287.4	21982.6	24905.5	43777.2	32016.8	35780.4	532.97	830.93	1386.48	35143.9	35479.7	24837.2	32663	26314.7	23355.2	23355.2	48.7	3524.54	3174.34	6.91	5818.42	10700.4	805.58	109.02	5436.97	426.2	26355.8	426.2	12458.3	8639.38	18027.8	38528	34757.8	14333.8	15209	23477.6	34342.4	14333.8	33566.6	28071.5	37580.6	8204.62	23207.1	37752.2	45182.3
VKNLNSSR	44370.4	39338	45161.8	44776	42931.9	42323.1	43258.8	48137.3	44799.2	46472.4	34698	33887.3	37061.8	45861.6	46361.9	44592.3	45643.7	43212.5	43018.9	43018.9	21091.6	29879.6	28228.1	4774.44	37434.9	45863.5	10405.9	4269.87	31737.4	14304.2	43356.7	14304.2	40128.2	37640.5	35210.1	46744.2	40926.6	39236.4	25961.2	46542.9	38612.3	39236.4	38095.2	37914.3	45643.2	27670.7	37478.3	45482.5	48136.7
YSRVKNLNSSRV	15850.3	13127.6	17020.3	26864.5	12846.6	9519.17	15883.5	41639.5	24777	36190.4	27881.1	30539.1	31800.6	36095.3	37021.7	32492.8	36902.1	34004.1	33615.3	33615.3	1315.2	13594.7	12086	4980.33	26670.7	34015.5	10929	4275.51	23019.8	10194.9	6682.7	10194.9	19854.4	15831.6	6196.87	30940.9	28396.2	21708.4	15312.2	9515.15	32300.7	21708.4	39177.9	33234.5	36154	14778.2	25190.6	39866.8	40998.4
RVKNLNSSRV	29817.9	24007.8	30292.6	15406.8	4346.74	2862.69	7551.23	37808.6	12667.9	26299.7	8360.82	12425.2	19038.3	33283.8	34941.4	27701.3	31013.6	29641.6	32194.6	32194.6	37.75	2656.09	2479.25	275.08	11130.7	7926.45	18023.7	6711.76	19767.6	13617.1	8158.33	13617.1	2632.72	1788.8	6872.25	13054.4	30208.2	5561.2	6108.99	11396.1	35301.6	5561.2	40824.9	36286	35538.5	11540.3	24088.2	41483	41055.2
VKNLNSSRV	37198.8	31179.5	38373.7	37854.9	26067.1	22736.8	30389.2	46506.2	36622.9	40803.3	39380.6	41643.6	42487.8	36989.2	39442	35736.3	43465.2	41800.2	38566.8	38566.8	13930.9	17841.1	16764	39433.5	29170.4	40492.4	42568.8	42226.6	37265.6	42702.6	30811	42702.6	34035.8	28058.8	21930.8	23407.8	18282.5	27849.2	1126.62	36128.2	21555.6	27849.2	36425.3	32300.3	40428.4	22115.5	28988.5	40406.6	40123.8
KNLNSSRV	40998.9	35420.2	41787.1	40622.2	36902.9	35172.4	35530.4	47389.5	40615.6	43326.2	39450.1	41632.8	42360.7	40079.6	41981.5	37905.7	45684.7	45042.3	43398.5	43398.5	14442.5	20653.5	18984.7	36156.7	30526.9	40881.1	44138.2	43446.4	42603.8	45252.8	38642.4	45252.8	38955.6	35222.6	31121.2	32576.2	37449.5	39034.5	23476	38407.7	40772.4	39034.5	43434.6	41908.9	45868.5	31507.1	38737.8	46289.8	46393.1
VKNLNSSRVPDL	38113.4	33424.5	39392.6	28830	15308.6	24500.3	29385.5	44902.1	27644.1	36277.4	37549.8	39778.4	42002.9	39937.6	41417.1	38778.5	45629.9	44646.3	39315.9	39315.9	24001.3	26207	23362	34165.3	33057.3	42259.1	38687.6	36802.8	38565.9	41766.8	32324.1	41766.8	31272.8	25480.3	15713.5	41384.4	29569.5	32404.6	10539.4	39678.3	32797.9	32404.6	40033.6	35607	43672.6	27260.4	38272.9	42191.9	42854
KNLNSSRVPDL	38265.8	34900.9	39560.8	20960.1	9223.72	20137.6	22292	42927.7	20194.1	29472.7	33593.1	36729.2	39080.9	36407.9	39135.9	32783.7	44401.1	43437.5	38046.2	38046.2	13788.6	19546	17221.6	28722.9	21469.2	32986.6	38216.2	35939.1	37311.2	41542.3	30116.5	41542.3	26086.2	19668.4	13843.3	35732.4	30674.2	26994.5	13859.5	26410.9	36437.9	26994.5	40090.4	35275.3	44101.9	29746.3	40316.6	41477.7	40467
LNSSRVPDL	32539.2	26058.6	34385.9	31486	17550.6	14757.8	22801.6	44243.8	31767.3	31601.7	36853.4	38638.2	38293.2	32550.5	34558.6	29878.6	38800.8	37844.6	32532.5	32532.5	12890.1	17274.8	9708.58	33070.9	22601.7	32540.6	38377.4	35814.8	30164.8	38077.5	24174.3	38077.5	26549.8	20531.4	3928.89	32224.9	8740.63	27006.1	8528.57	21735.9	27359.7	27006.1	33481	27181.1	45002.8	33156.9	39676.6	37868	34261.2
KNLNSSRVPDLL	23950.7	20996.9	25154.9	20345.7	5114.06	12955.5	20124.1	41703.1	18971.5	29888.3	31724	32571.2	34161.6	26358.6	29017.4	22729.2	42616.8	41790.3	33935.8	33935.8	12024.7	14888.3	9146.21	26345.8	16138.6	26088.2	35039.4	32539.5	34238.6	34504.5	24030.6	34504.5	27066.4	20912.1	14547.1	31669.8	33311.1	26589.2	14631	7243.29	35871.1	26589.2	39315.9	33773.1	39439	23190.8	36335.5	40683.4	40802.4
LNSSRVPDLL	12791.7	11043.9	13552.4	21434.8	4071.58	3477.94	13334.9	40279.1	22335.2	29401.1	31550.4	29782.1	31006.9	22960.8	24773.3	20268.5	36254.2	36910.9	26766.7	26766.7	11276.9	13933.3	5183.08	26690.4	15767	25290.5	33216.8	30819	25847.4	23417.7	8135.76	23417.7	30006.9	24689	10246.7	26196.3	23178	19467	13749.6	1340.47	29361.7	19467	35586.2	30080.3	39880.6	26577.1	35053.5	32783.4	32466.8
LNSSRVPDLLV	17533	14656.4	19466	26248.2	15680.4	14741.6	18892.8	42494.7	28624.2	34920.6	31806.1	34985.3	34410.1	33683.7	35320.7	34426.2	42353.8	40813.4	32068	32068	3752.76	16467.2	13499.4	30097.6	28659.2	33964.4	36897.3	34927.4	33450.2	34476.5	15639.2	34476.5	32012.2	26596.4	20781	25106.2	31942	28619.9	24322.8	3797.57	39120.3	28619.9	39740.6	36074.6	43217.2	31156.2	36833.1	42347.8	42138.5
SRVPDLLV	34602.1	28945.3	36044.2	36365.4	32177.5	29641.9	29650.3	46398.1	38294.9	40652.6	39128.3	40635.9	40373.3	36947.2	40043.2	36384.7	43166.2	41458.8	38528	38528	11608.7	25590	22991.9	37007.3	30131.5	41124.2	41700.8	41285.6	36699.8	42071.6	33175.5	42071.6	34672.5	29421.5	29889.3	28204.2	23480.6	35639	18075.4	24062.9	26872.6	35639	38919.3	34448.5	27816.9	6782.79	12497.7	43241	44251.5
MADSNGTI	15440.5	14191.5	16680.1	24620.2	11781.5	16801.6	19005.6	36105.9	22227	36227.2	38468	39800	38768.9	34158.6	35425.2	29191.9	36361.1	39226.2	35461.6	35461.6	28712	19279.6	19903.4	40404.4	26216.1	33353	42108	41479	34085.9	37650.6	17534.1	37650.6	18385.3	8930.29	18264.9	28490.4	22312	23346.8	10241.7	9598.19	22625.4	23346.8	33699	28547.2	42010.1	34029.1	39968.3	15588.4	9336.07
MADSNGTITV	3493.93	4304.8	3650.21	1511.24	687.58	457.92	355.18	14358.3	1256.69	16877.6	26375.7	23825.6	23432.1	26236.8	28648.4	21810.3	24422.2	24442.1	20220.5	20220.5	7829.28	11273.1	6957.24	25448.9	13203.6	15892.6	29610.5	26236.5	13483.6	12712.8	86.36	12712.8	11706.3	5512.97	13819.4	10986.5	16371.3	9613.04	4269.73	3586.63	16093.6	9613.04	27328.3	17565.1	38544.7	25783.2	32088.9	3802.88	2453.44
ADSNGTITV	28640.6	21433.7	29877.9	20928.6	11133.8	6963.34	9491.3	42599.2	18485.4	36014.2	35264.2	33002.2	30003.6	34488	34844	28073.3	36994.1	34775.1	34425.4	34425.4	23518	21326.1	12968.4	37139.2	22777.5	27697.1	42320.4	41007.8	28983.8	33073	14079.9	33073	27457.5	22361.6	33890.2	13443.7	33019.4	30814.6	25274.4	39812.1	40438.9	30814.6	34237.8	28765.5	45407.8	37546.9	40985.6	40292.2	37815.6
MADSNGTITVE	20214.2	17633	21290.4	21981.4	17293.7	15165.2	13475.8	38904.2	21275.9	38998.2	34629.8	33701.6	31004.9	40437.6	41697.2	38227	41841.9	39713.9	37200.8	37200.8	23288.8	23507.8	23815.3	33779.3	34166	40460.4	38722.8	35008	28488.9	26030.7	11899.1	26030.7	30996.2	24282.8	30564.6	35287.5	34460.4	25587.5	23159.4	22921.1	32604.4	25587.5	35912.2	32387.1	45010.1	36531.4	40962.1	21876	26676.2
ADSNGTITVE	36844.7	29473.7	38436.4	37952.9	31262	26090.2	29445.3	47034.5	37133.2	44424.2	31833.3	30192.8	25808.6	44815.7	45190.7	43539.6	43912.4	40942.1	42003.8	42003.8	17552.9	22087.2	23925.6	34140.9	39477.9	42671.6	42796	40753	31242.7	32876.4	34911.9	32876.4	39596	37541.6	40513.4	38502.2	43542.9	25518.2	31671.5	32019.5	42566.1	25518.2	40631.9	38503.8	47326.5	40573.9	43710.4	42915.7	45840.2
ADSNGTITVEEL	35154.5	29636.8	35993.6	36904.9	26661.5	24991.6	30045.2	46091.9	37121.2	42355.6	42105.7	41531.5	39401.1	40467.4	41070.4	36784.1	40792.3	39506.9	42579.4	42579.4	36053.6	32866.5	24275	41552.2	34449.6	42927.7	42616.8	42629.7	33609.8	39700.2	27015.5	39700.2	38578.1	35337.2	35030.7	37476.7	38394.8	37852	35134.3	39656	41335.6	37852	40599	37782	46600.9	40137.3	44280.7	42870.7	42281.9
ITVEELKK	33957.4	26902.9	37085.4	41371.4	41355.8	38644.9	36828.3	46893.7	42350.6	44934.7	19479.7	16943.8	7403.5	45925.1	46311.3	45126.2	43867.3	41724.3	37102.3	37102.3	23481.9	31837.5	32973.3	28171.6	38406.9	43430	38084.9	31520.1	26987.1	15161.9	42706.8	15161.9	45183.8	44134.8	45191.2	46181.7	46917	40164.7	40621.4	31794.8	45081.3	40164.7	43520.3	42777.5	47281.9	41921.6	43941.4	44949.3	47987
ITVEELKKL	34207.1	28926.2	34280.8	10721	3901.91	902.15	1207.82	30311.3	11827.2	13299.5	36255.4	37484.8	32194.9	22798.9	26001.2	18206.9	12897.6	12125.1	32275.5	32275.5	18998.4	20445.8	9679.32	31985.2	12679.2	13475.5	37742.4	34704.4	11754.3	29094.4	6525.93	29094.4	29753.4	24779.4	31300.2	29246.2	27639.6	18236.5	15060	158.31	32754.7	18236.5	37600.6	32443.2	43795.7	35420.2	42222	30798	25007.6
ITVEELKKLL	27633.7	23735	27754.7	16964.8	6673.67	3045.19	5098.53	35615.1	20814.3	21702.5	35807.1	36841.5	35208.9	29638.4	31648.9	29529.6	27404.1	26602.4	35366.2	35366.2	20708.5	22816.4	14301	31411.5	21609.3	25702.1	35513.1	33087.3	21082.7	31629	8987.58	31629	29412.5	23614.6	26002.3	33598.9	36316.3	22858	26677.4	1160.76	37970.6	22858	41121.1	37073.4	43815.1	33720.2	41344.1	40930.2	37959.9
VEELKKLL	39919.4	35022.4	41164.2	42629.7	38145.2	37199.6	39953.2	46874.9	42415.2	45039.3	44425.2	45271.4	45283.7	42032.9	42552.2	41345.9	45238.6	45431.9	43906.2	43906.2	42095.2	39211.4	36140.7	43883.4	39145.7	45612.6	43991.3	44589.9	43137.7	46241.2	43389.1	46241.2	37766.1	32858.3	21713.3	37504.3	31738.1	40472.6	28981	44360.8	40195.1	40472.6	16736.1	14593.2	46413.7	38127.4	43470.8	44154.9	42975.1
VEELKKLLEQW	38191.8	29241.8	39778.4	39864.2	34348	35291.7	38335.1	46486	40991.4	42240.8	38724.4	38862.1	41769	20226.5	24012.2	17486.6	32824.2	40657.9	35243.6	35243.6	36075.8	28243	19739.2	35072.8	6322.02	11151.3	41580.1	40081.3	41850.4	43068.7	45052.5	43068.7	42528.3	40995.8	33088.4	31740.8	44156.3	23280.5	27045.6	14787.2	41073.5	23280.5	22084.1	23062.9	37687.3	35055.7	42983.5	40751.7	45132.5
EELKKLLEQW	36265.2	26375.7	37828.3	41373.7	34131.7	32518.1	37368.2	47175.1	41537.4	43741.2	40390.4	40198.6	40000.7	23213.8	27093.4	23861.7	12805.8	24776	31649.6	31649.6	37873.7	27994.5	17230.2	36675.2	8538.64	20328	34508.9	33492.2	29982.9	34404.9	36618.9	34404.9	39056.4	37141.6	26019.7	30065.1	39872.8	22913.7	25142.1	20727.8	35779.6	22913.7	6964.02	6602.71	33773.1	27854.6	39751.3	32287.7	42170.5
LKKLLEQW	43193.3	38483.4	44067.6	43044	37732.2	39545.4	42283.8	47647.1	43249.9	45166.2	43585.3	43588.1	45322.4	30938.2	34045	27227.3	37831.9	43930.9	39813.3	39813.3	35895.9	32845.9	24270.2	39073.8	10447.2	27222.6	42157.7	41937.5	43357.7	44847.7	46146.2	44847.7	43740.7	41851.8	30694.5	37378.7	40450.8	29171	17678.3	24715.4	37360.1	29171	32040.3	31026.7	34235.6	28875.2	37568.9	42744.2	46641.7
EELKKLLEQWNL	37880.7	32030.6	39119.9	29271.9	22502.6	24490.2	25806.6	44301.3	31942	34701	40939.1	41342.3	41741	29532.1	34255.2	33531	38307.3	37901.2	36614.2	36614.2	33747.2	31784.4	23392.6	35048.6	27025.1	38455.1	31599.6	32297.5	35931.3	40557.2	32314	40557.2	38831.8	35754.8	12105.9	33077.3	29710.3	34400.8	29378.2	42148.5	35618.9	34400.8	10657	8486.14	39954.4	26108	38551.8	40536.6	39263.6
LKKLLEQWNL	42027	35224.2	42568.4	28690.2	24633	22785.1	19333.5	44651.2	33688.8	32561.4	40436.8	39718.7	41227.1	25290.5	31721.6	28738.7	44145.8	43885.3	36072.3	36072.3	21207.2	25265.4	15262.6	32856.9	18718.5	34940.6	37638.8	37135.2	40454.2	41457	36884.1	41457	37132	31932.3	8329.95	28070.6	22249.1	25157.4	6736.43	36066.8	27793.8	25157.4	30808	26188.3	31830.9	10985.3	25438.5	39596	39631.5
KKLLEQWNL	43620.2	38484.3	43610.3	17943.9	21170.9	18027	9510.62	42234.4	22174.6	23760.5	38076.3	34752.9	36845	15851.9	22635.2	12728	43527.8	43507.1	32147.6	32147.6	16962.7	16984.2	11173.3	24615.4	3729.17	13786.5	38307.7	37254.3	41452.5	41929.3	38091.1	41929.3	38054	31766.6	20314	13806.2	18653.6	30493.9	1322.01	27476.8	28001.5	30493.9	30200.7	27955.4	22790.5	6260.08	20138.5	36384.7	33641.5
KLLEQWNL	38698.5	32259.1	39296.8	187.59	565.42	3063.46	642.56	16824.7	227.05	816.96	24162.8	21653.5	33336.8	14924.3	20259.5	12051.2	42339.1	42519.1	28860.9	28860.9	16963.7	12958.6	10572.3	11025.2	4026.67	3199.34	32934.8	30932.2	38665.4	41906.6	34695	41906.6	32526.5	23781	11219.5	10513.8	31565.8	21585	16278.9	26729.4	38263.8	21585	34917.2	32143.8	38849.9	21611.4	37503.9	40008.1	36688.3
LKKLLEQWNLV	33746.5	29495.4	35246.3	430.2	972.87	4010.8	896.06	21292	641.24	4604.68	33104.9	34603.9	39158.4	27476.5	32423.9	30154	43762	41889	29350.2	29350.2	18282.9	21476	16894.8	24643.1	20963.8	24707.2	34064.5	33345.8	39367.4	41361.1	24697.5	41361.1	39781.4	36463.9	19364.3	17252	33424.5	29952.7	18866.1	38087.4	36969.7	29952.7	38209.2	32886.8	35776.5	19930.6	27468.2	42326.3	41754.1
KKLLEQWNLV	31561.3	25269	32767.1	74.61	170.66	920.45	138.92	14310.4	68.38	1567.07	18214.6	18428.7	29017.7	15170.8	20646.3	16454.8	40657	38056.1	24442.8	24442.8	6382.5	7624.71	5616.53	9697.35	6750.14	4343.35	32721.4	28691.8	35460.9	38484.3	19127.3	38484.3	34000.4	28992.3	23011.5	3552.33	32484.3	19645.2	8181.49	27325.9	35731.2	19645.2	38243.9	34430.6	25274.2	6245.13	15453.4	41521.2	41544.6
KLLEQWNLV	24955.4	17522.2	25168.5	7.24	15.9	55.88	8.12	2296.67	5.85	107.51	10005.5	8343.56	17446.3	4925.72	7197.98	3877.21	31741.5	28124.7	11187.5	11187.5	1367.16	1990.85	1350.29	2367.72	686.43	177.56	24035.3	18727.4	26749.1	34033.6	8780.63	34033.6	26253	17824.9	14417.9	572.14	29641.9	10939.1	5472.03	12277	34451.9	10939.1	35086.9	29145.8	27918.2	8521.1	23057.9	36601.5	33806.4
LLEQWNLV	22160.5	21993.3	25083.7	3371.86	1866.7	7224.27	5123.3	28752.1	2602.33	15412.6	36585.7	38124.9	41812.4	30921.5	33217.2	31685.6	43425.3	40530.1	32848	32848	31533	26057.5	21735.2	34805.2	27882	33910.1	38149.3	38470.1	38635.3	42958.9	26791.1	42958.9	37507.9	33025.5	21560	23014	38608.6	31254.5	27523.5	39440.3	39926.4	31254.5	38598.5	34747.2	44196.9	34188.2	40153.4	41188.3	42251.3
LKKLLEQWNLVI	25748.9	25345.9	27800.4	4238.44	7142.12	16375.2	7953.51	33811.5	6898.92	20273.3	32368.2	35642.8	41251.2	26409.4	30211.2	27236.5	43365.6	43262.5	31678.4	31678.4	21529.9	22544	21578.9	28863.1	16730.3	20670.5	39061.5	38763.8	40793.1	43113	34285.6	43113	36652.2	32238.2	15883.8	18860	27093.6	24616.2	8178.92	31947.5	32420.1	24616.2	36343.8	31030.1	32223.2	15801.2	28785.7	40323.2	40930.2
KKLLEQWNLVI	31408.7	27808.2	32699.1	866.76	4616.9	13553.4	3371.86	30790.6	1921.69	12794	27544.7	30580.8	37975.1	18262.8	23655	19321.8	43187.7	43493.4	31376.5	31376.5	19357.2	16043.2	17276.5	22808.8	8004.96	6910.2	40050.9	39190.2	41545	43942.8	36185.3	43942.8	35638.6	29801.4	28692.7	9528.13	30082	24756.9	2883.61	22072.9	34507.1	24756.9	36605.4	33776.1	25420.6	7186.38	22292	40764	39943.2
KLLEQWNLVI	21875.8	18841.6	22799.2	23.15	132.38	1219.81	108.77	11441.5	34.02	886.75	9399.22	11469.1	25403.8	4084.95	7009.45	4835.94	36549.6	36991.7	15311.1	15311.1	4488.45	5141.24	4599.8	7356.31	1001.63	84.37	33512.9	29752.8	33390.5	39478.3	20048	39478.3	23220.6	16817.6	15925.8	799.71	30671.3	4770.56	3271.13	5163.37	32962.3	4770.56	34296.8	29569.5	25603.9	9357.01	25501	35783.9	33670.2
LLEQWNLVI	7773.99	10800.8	8646.11	644.97	781.74	5180.55	1869.94	14845.5	625.08	6171.64	25201	26896.8	35710.4	13284.1	16395.9	15275.7	36807.2	36421	16646.4	16646.4	24960.8	18192.8	16856.6	31525.9	7800.27	3635.62	38410.6	38085.4	34434	40161.6	23675.5	40161.6	24108.5	14680.7	12158.1	5235.95	22273.7	8368.34	2923.19	10162.1	24568	8368.34	29928.7	23723	35401.1	24949.2	37133.6	21853.6	19868.6
LEQWNLVI	30360.2	24297.3	31967.2	25317.1	26355.2	28356.6	24139	43383.9	25512.6	39654.7	40823.2	42036.1	42705.4	27473.3	30331	30569.9	41394.2	42339.1	36550.4	36550.4	36628.8	28879	25894.5	41528.4	24399	35579.6	42575.3	43599.4	39876.3	43244.3	36218.6	43244.3	32407.8	26872.9	19918.5	12312.1	22442.8	25391.2	6407.83	36743.1	30994.2	25391.2	3324.55	3151.38	40442.4	30363.9	37574.6	34672.9	32463.9
KLLEQWNLVIGF	28026.6	20774.1	30143.6	2280.67	5697.63	7938.97	2257.54	30774.6	5057.54	8285.72	14309.8	14045	26089.6	1398.45	3077.88	2128.36	36317.8	33144.7	10531.2	10531.2	19732.3	4364.6	2382.65	6148.65	382.53	469.98	28122	25572.9	33480.2	35001.9	37460.5	35001.9	35971	31823	24686.8	7852.35	35392.6	1555.89	365.68	10097.6	29451.1	1555.89	13915.7	14566.9	15678.6	2295.2	19348.2	29982.2	40661.4
LLEQWNLVIGF	19630.8	18553.5	22270.8	9838.01	12227.8	14439	5716.65	32675.4	16452.1	16027.4	27144.7	28667.6	35959.7	10076.5	18700.5	15376.8	39013.3	35388.4	13821.8	13821.8	35383.1	17253.9	10778.1	20420.2	3116.02	5953.88	30841.3	31672.5	37183.5	36900.9	40266.5	36900.9	37379.9	34068.2	26500.2	15201.5	35154.9	2327.89	709.98	15388.5	25862.5	2327.89	8602.25	10217.2	26915.4	10144.2	29074	23442.8	37181.4
LEQWNLVIGF	25314.1	14791.2	27024.5	7526.76	10277.7	5798.56	1539.17	34450.8	15740.3	14602.1	26493.6	24658	28872.1	3551.76	9392.52	7492.79	30656.3	25258	6900.19	6900.19	28722.2	7347.8	3425.95	12769	913.4	1953.17	25752.2	25437.9	27771.8	26111.9	31229.5	26111.9	32289.8	28708.2	20613.8	6375.25	25599.7	256.72	88	13657	15693	256.72	305.02	601.26	14959.4	3228.34	18632.8	15506.6	31168.7
LLEQWNLVIGFL	18280.5	17954.6	20247	3007.7	1047.07	5905.38	7001.49	23137.9	4664.2	10902.9	27588.8	30540.8	37470.6	13451.6	19417	8987.1	41288.2	37085.8	21494.1	21494.1	22367.2	19768.4	11511.9	20980.8	8064.6	25690.7	26139.6	27794.7	33326.3	35205.1	23155.9	35205.1	32037.9	26125.5	18680.8	25465.7	33269.3	15816.4	10259.9	31258.6	33083.4	15816.4	25718	22344.7	36515.2	19886	32930.9	35900.6	35707.3
LEQWNLVIGFL	31855	24020	33283	17222.8	14763.7	12193.4	9017.97	38829.7	24346.8	23480.1	35263.5	35295.5	38064.3	11314.9	18310.8	7434.73	39332.5	35971	22229.4	22229.4	22615.6	19497.6	10276.8	21762	6684.73	27878.7	26442.3	27500.9	32742.6	34932.7	23613.6	34932.7	34742.7	30781	21646	20385.5	30137.7	16038.9	5784.9	34690.9	30060.2	16038.9	9420.5	8385.01	35350.2	18033.4	31149.2	34494.7	34215.2
WNLVIGFL	34265.2	22598	35711.5	29780.2	20150.9	18787.7	20636.1	42336.9	34129.1	31061.7	37235	38151.8	38711	17327	22955.6	11577.6	42278.7	40043.2	24205.7	24205.7	25985.1	24669.5	14502.3	27435	13230.3	39664.1	29055.8	30511.7	34001.6	36102	23254.8	36102	35269.9	29516.2	11986	31068.4	21920.8	30285.4	15330.5	34057.9	34111.4	30285.4	23896.3	19632	42148.5	26297.4	35625.9	37151.7	36753.1
LEQWNLVIGFLF	22916.6	10763	24396.9	30077.8	29271.9	25106.8	20114.3	43032.8	34272.3	34793.1	34917.2	33799.1	35258.9	3124.22	7019.32	5521.27	37941	34115.8	6976.84	6976.84	32298.6	15497.1	7730.29	21152.2	3437.58	20775.6	23510.9	25213	35602.4	30030.6	35195.2	30030.6	38975.8	36167.7	24650	21049.2	32198.1	14027.2	2829.86	26995	24414.6	14027.2	1527.97	2388.17	25837.9	14745.6	29658.9	25656.6	36952.8
WNLVIGFLF	20050.4	8087.14	21943.8	29453	26762.7	18705.3	15696	40860.3	36080.9	29764	33496.2	30510.1	30427.7	1738.42	5729.59	4443.75	35445.2	31853	981.9	981.9	29654.4	13038	4814.02	18596.5	1729.83	12084.8	17202.8	18738.5	32597.7	19722.3	25794.3	19722.3	37855.3	33788.1	17041.3	21198.7	22205.4	15514	1415.85	8475.5	17475.2	15514	4595.37	2821.27	23541.9	14838.4	26814	12975.6	28223.5
WNLVIGFLFL	21992.8	12609.2	23317.1	1473.81	805.92	2651.99	2048.76	18652.2	3558.14	5122.97	24223.5	24885.3	29172.9	14766.4	24079.8	21773.5	38420.6	34243.4	9577.02	9577.02	19275.7	21806.1	12169.4	18135.6	11339.5	27510.8	18427.9	19342.1	27203.8	24114.2	10053.1	24114.2	32599.8	26389.2	8279.54	19273	21504.5	15230	10689.9	24800.6	29097.3	15230	24117.9	17178.7	34185.6	17528.4	28099.5	31310	31840.9
LVIGFLFL	33789.2	27983.6	34731.4	4864.59	3634.28	2203.49	1078.78	25059.6	12839.2	6459.41	25325	26746.8	25641.3	24016.1	33661.9	27079.9	36288.8	30235	18412	18412	17356.3	21647.4	14258	21223.2	14335.2	22544.8	26540.3	26607	21877.5	24802	9927.41	24802	31027.8	25425.5	15988.3	27486.3	29352.1	12825.8	8944.22	9747.85	36668.1	12825.8	33097.7	27184.1	43100.4	32851.9	39141.4	31361.2	31283.9
WNLVIGFLFLTW	30202.7	20164.4	31293.4	25069.9	22913.9	22939.2	19043.3	39882.3	30594	34635.4	34839.8	33723.1	36862.6	11445.5	19931.7	16810.5	32404.3	38583.9	19543	19543	35350.6	27363.8	18002	28134.8	4526.29	12655.1	30156.9	30983.1	36941.6	32934.1	35156	32934.1	42251.3	40027.6	26242.8	31804.4	37197.1	27367.1	20345.9	7730.71	37763.2	27367.1	27725	23522.1	30333	27268.6	37501	34060.4	43260.7
LVIGFLFLTW	25706.6	18242.6	26880.2	10205.4	7894.18	5149.93	2768.44	32267.8	19815.8	20347.2	18520.5	17554.6	18809.2	2169.16	6864.6	4406.69	6097.9	14440.3	6768.86	6768.86	22121.2	13721.5	5257.35	14074.4	357.68	521.57	19448.9	20108.2	16002.5	11597.1	14996	11597.1	35019.7	33101.3	25371.7	21156.1	35648.6	5539.88	5396.53	118.79	29189	5539.88	24770.6	20707	25847.2	27535.5	36667.3	14524.9	34843.2
VIGFLFLTW	27197.9	19756.7	27927	23183.7	20493.2	19653.9	18890.8	37197.1	27763.1	25709.4	19323.3	17275	18995.5	800.99	2453.18	1645.72	22488.2	31995.3	5448.45	5448.45	20179.5	12915.3	5618.78	17740.6	189.73	161.03	26018.3	27307.3	28859.3	23008.1	29570.5	23008.1	33962.9	31222.7	22650.2	22831.7	30886.1	9882.72	7771.55	309.1	33805.7	9882.72	23258.6	18873.5	32216.2	32760	42357.5	20070.2	38033.1
IGFLFLTW	35973.7	26862.8	37360.1	35745.6	34776.6	33919.2	32111.8	43939.9	39989	37411.9	30063.8	31040.8	31509.5	5960.65	13470.8	9180.91	36470.6	42594.2	17158.2	17158.2	24037.1	19236.9	11890.6	24215.2	1003.66	7337.63	30530.2	33284.8	38231.1	34674	39245.8	34674	40599.4	38511.3	25152.5	25096.5	31834.7	19322.4	5533.23	2161.99	32540.2	19322.4	15885.9	15932	31451.6	30864.7	39219.1	22992.6	38587.2
LVIGFLFLTWI	34241.1	29179.2	35077.7	2077.31	2657.41	1723.63	481.74	21321	5853.21	7357.03	25074.5	26479.5	26281.4	18102.6	25474.6	21968.3	29176.4	30844.6	21480.1	21480.1	18528.3	24283.9	16895.2	17473.3	8268.34	11099.2	28447.3	27630.4	28437.7	28256.8	5026.12	28256.8	39436.1	36054.8	30711.8	18231.4	39152.1	26192	23469.7	5549.78	41221.3	26192	38466.8	35632	38111.7	32489.2	37235	37839.3	40746.4
VIGFLFLTWI	28317.1	24464.3	28655.5	1410.82	914.01	1992.45	1406.72	18410.2	3090.93	6314.77	16158.7	17594	22686.2	10672.2	17441.8	14706	36862.2	36961.2	17163.8	17163.8	9530.2	15400	9223.33	14056.9	5158.01	3885.6	25049.8	26171.1	27577.2	27470.3	5879.17	27470.3	32694.8	27720.2	18108.9	13626.9	33473.3	15567.7	16624.8	11877.8	39530.5	15567.7	34002.3	29396.3	39167.3	30796.6	37200	38555.9	40167.3
IGFLFLTWI	36101.6	27874.5	37541.6	7069.09	4501.77	3701.83	2892.76	27363.8	14855.6	10831.3	27376.5	27250.9	29075.6	13541.7	22257.6	15421.5	41863.6	43243.3	25024.9	25024.9	7015.45	17047.2	9794.89	15121.3	6426.5	12696.5	23543.7	28724.7	34330.6	29892.5	7499.44	29892.5	37220.1	32219.7	17891.9	8613.98	23019.8	24330.5	9278.78	10286.3	38237.3	24330.5	31203.8	24347	38495.9	30075.8	34946.3	35236.8	33991.6
VIGFLFLTWICL	33913	31004.2	35124.5	4966.77	4452.07	9989.47	7682.68	29480.4	9910.56	10278.7	26468.4	26250.5	32040.3	20629.2	27473.3	24564.8	44397.8	43085	24792	24792	21118.3	25487	19320.4	18320	13616.6	16642	25672.7	27498.5	37396.1	34446.6	25701.3	34446.6	37095.9	32474.8	18968.4	30723.1	36714.5	23836.7	22210.4	29736.4	40456.4	23836.7	36618.5	31014	42832.6	33818.1	40813.9	40772.8	41449.4
IGFLFLTWICL	37003.3	33549.9	37900.4	3573.26	4750.22	13346.6	8367.16	30093.4	8309.42	9366.43	28012.7	28330.3	34604.7	19079	27016.1	19545.8	45869	45024.7	24928.7	24928.7	19947.6	26020.8	17422	18180.2	10498.9	18908.8	25996.1	29885	40092.6	37866.3	29198.8	37866.3	38160.4	33719.8	20917.1	27918.9	32508.9	25646.8	17763.3	27268.3	38724.4	25646.8	34241.1	28978.5	42429.9	33640.8	39675.7	39773.7	38672.1
FLFLTWICL	23984.9	22428.5	23885	59.1	67.99	690.05	281.84	5480.26	141.49	409.86	19336	16109.8	27098.6	11321.4	20131	15445.9	34604.3	32543.1	6593.5	6593.5	17114.5	23009.3	12322.6	11484.9	4949.06	3714.15	11924	14826.9	23979.2	20643.5	5207.53	20643.5	24072.3	15666	1885.23	13423.1	12496.8	5482.22	1484.48	19397.4	19268.2	5482.22	21408.7	9646.49	34400.1	20533.6	32065.3	12035.5	10105.2
LFLTWICL	36193.1	27277.2	36855	8396.91	9844.4	20575.9	12961.5	34905.5	15149.4	14002.2	31621.9	31962.4	36971.2	8042.03	14984.3	7254.9	44886.6	42954.7	18240	18240	21977.3	25313.6	17459.7	19646.5	4766.13	29400.1	21443.4	26247	38242.7	37707.7	32064.6	37707.7	35616.2	30201.3	7352.17	33401.7	27408.8	30110.6	20130.8	38118.8	37660	30110.6	26198.5	19433.4	42485.1	31344.2	39290	35003.4	36662.5
IGFLFLTWICLL	30285.8	23098.9	31910.6	2508.77	1743.51	6340.04	5169.52	24236.1	6389.41	6571.49	24650.5	25841	31019.7	6234.46	13604.1	6314.02	42741.4	40351.5	13940.1	13940.1	15739.8	18494.8	9239.41	9422.84	3561.3	21801.8	16239.7	19077.7	34638.8	30647	21960.2	30647	38393.6	35139.7	18087	25437.9	32317.8	26051.8	17592.3	18440.5	36391.8	26051.8	33475.9	26310.7	37911.9	27146.8	34850.8	38704.7	39043.3
FLFLTWICLL	16968.1	12747.1	17158.4	16.42	17.53	191.61	80.85	3161.42	44.65	100.24	10342.2	10585.4	22515	3010.46	8564.36	2734.27	29374.4	21350.8	2401.31	2401.31	13515.8	14105	5539.1	4081.72	1743.89	6282.74	6200.02	7110.13	15883.6	14312.7	3069.87	14312.7	27017.8	20550.5	2892.54	9454.5	20596.8	3534.08	4002.39	17763.8	23681.7	3534.08	23289.3	12673.4	28375.3	14180.8	26509.6	22577.5	20577.9
LFLTWICLL	27539.9	15258	27688.7	2397.05	2388.46	5372.35	2257.2	20770.5	4880.89	1027.84	20148.9	16079.4	24024.9	398.38	1721.82	253.33	36227.6	30494.9	2050.67	2050.67	7491.25	10632.2	3205.37	3972.06	202.21	5113.06	6356.31	9028.81	24831.5	23500.7	13373.2	23500.7	30833.3	25667.1	5162.48	22062.4	18521.5	18120.2	5712.32	16694	25620.2	18120.2	20723.3	11507.9	31855	18917.6	30190.6	22437.5	25656.6
FLTWICLL	25168.5	22698.5	25625.2	126.6	60.7	747.4	569.37	11330.1	305.72	1043.31	28443.9	29108.6	36892.1	13007.9	20916.6	12463.3	38625.7	32642.9	16454	16454	29902.2	26944	16216.7	20919.8	8501.21	24091.3	21812.5	25097.6	28014.5	30323.2	11716.8	30323.2	29066.8	23460.3	4791.67	20859	23318.6	14677.5	14014.7	28941.8	32035.5	14677.5	28207.6	20341.7	38868.4	26098.9	36754.7	28998.6	26960.9
FLFLTWICLLQF	20937.7	16144.7	22336.2	2644.68	2529.7	9428.46	6197.14	25639.6	6492.48	8672.43	24407.4	26036	33839	6538.37	13831.2	10680.4	36023.6	31615.4	4725.56	4725.56	32670.4	22261.9	15013.5	18244.6	5063.4	11908.3	21986.4	23257.1	33373.6	29552.9	32685.3	29552.9	37614.4	34467.9	18778.3	27476.5	36741.5	4465.48	3237.05	4722.29	26286.6	4465.48	24655.1	19875.2	32732.7	23339.3	35644.8	24104.8	38033.5
LFLTWICLLQF	24376.6	17121.7	25935.4	20510.5	18700.3	25202.1	20454.5	37020.1	27064.3	22831	28550	29604.7	33314.7	1241.02	5095.61	1568.43	39701.1	36445.8	3562.96	3562.96	28718.5	16736.1	10984.4	15341.4	866.92	14093.3	21723.7	24446.8	38568	33817.4	40716	33817.4	40319.7	37888.1	26975.5	34256	40757.8	18897.3	11518.7	1973.59	33365.6	18897.3	25747.2	22809.3	35379.2	26866.8	38233.6	29233.3	42636.6
FLTWICLLQF	11695.5	9523.91	12871	3321.81	1555.25	4837.56	4689	20194.5	7177.37	4932.65	16312.1	17916.1	26306.8	4323.57	9138.99	8400.9	29149.3	19975	1577.26	1577.26	27426.6	13353	7634.12	14313.5	4517.29	8525.9	19755.6	18923.8	23630.7	18559.6	24243.2	18559.6	32207.5	27267.2	13267.7	21391.3	33076.6	2077.65	2401.65	1007.69	20817.7	2077.65	21303.8	14958.2	27916.7	18622.1	32120.5	12772.9	30565.2
LTWICLLQF	12564.8	9026.57	13731.1	21398	26945.1	21116.3	11694.2	34144.9	30018.6	23640.4	18509	19068.9	20402.7	4931.1	11258.2	9061.7	30682.5	26384	1681.03	1681.03	17192	7331.36	6763.89	11142.8	2223.94	1737.41	21434.4	20992.3	27424	22092.5	30676.2	22092.5	32348.2	27319.4	25861.1	23487	33187.4	5344.35	1036.12	42.05	24806.8	5344.35	22979	17661.5	26750.5	19394.1	31403.7	10491.2	33944.6
FLTWICLLQFAY	3506.7	2416.74	4757.16	3967.55	1801.07	6417.89	5738.4	30485	7670.55	18969.3	11984.8	8817.48	15768.5	25465.7	30559.6	25576.5	34409.8	19644.8	208.34	208.34	25387.1	4157.09	5127.8	11211.6	5930.35	17609.8	12506.5	11327.3	23830.7	9011.25	27916.7	9011.25	39551.9	36766.2	26509	32497.7	35502.3	3730.3	5558.25	14668.3	22268.9	3730.3	14840.2	10729.6	35460.5	24810.6	33458.9	5720.92	34554.9
LTWICLLQFAY	2744.11	1978.57	4204.86	25153.6	24733.9	18802.7	15923	40326.2	30891.4	33968.8	10430.9	8203.29	5974.92	23799.6	30409.2	21663.8	34853.4	23872	334.82	334.82	17181.4	1692.1	3187.87	6868.83	2841.03	10069.8	12360.5	11485	25581.7	9024.81	26699.3	9024.81	40333.6	37677.5	32341.9	34037.2	39074.2	7423.15	7434.41	1261.84	30714.8	7423.15	16118.7	14502.8	36271.5	25367.8	33046.2	10543.8	37997.7
WICLLQFAY	2954.73	2265.64	4099.21	18193.5	16064.8	18248.7	14731.8	39304.9	24649.2	25586.2	6746.78	3878.63	5019.11	22388.5	29489	25164.5	22968	10680.4	36.52	36.52	23831	1238.75	1879.29	9183.49	2241.04	5553.68	10383.9	7637.43	14421.2	3002.27	28620.8	3002.27	34148.7	30644.4	22368.6	29111.1	26614.8	1096.44	874.13	7279.51	10655.3	1096.44	4600.95	4186.39	34369.9	22503.3	33193.8	368.37	21356.4
ICLLQFAY	20711.9	12719.4	24862.7	35444.8	38005.5	38909.2	33557.5	45707	38545.1	40482.7	27219.4	25101.6	26211.9	36317.1	39856.8	36932.5	43132.1	37024.9	3433.15	3433.15	31052.2	5235.04	8795.75	23865.3	10545	31051.2	28536.7	27172	37026.1	26529.7	44090.9	26529.7	41849.6	40006.8	31762.5	40978	39072.9	16619	7574.38	24180.9	29851.8	16619	14109.5	17051.4	45148.7	36833.1	42233.9	14438.9	40716
LTWICLLQFAYA	12955.9	7611.68	17307.2	7150.09	6550.77	4337.34	1934.79	27579	12807.9	20793.2	19076.9	17820.2	20137.6	25663.8	30710.1	27288.7	41219.5	34095.1	7636.93	7636.93	5007.94	10749.8	11289.4	7833.68	17015.5	27951.2	11738.3	11334	25415.7	14703.7	4760.25	14703.7	37520.9	34639.5	21185.2	29058.3	38735.3	24707.7	23910.5	20752.5	38290.7	24707.7	31079.5	25897.3	39970	26576.8	29224.7	32590.3	42002.4
WICLLQFAYA	15509.7	11909.2	19083.3	1545.87	780.14	1013.49	594.73	21599.9	3002.2	10589.7	16739	12940.2	20029.8	33266.8	37139.2	36155.9	37829.9	27092.5	3900.81	3900.81	9907.77	11607.3	11987.4	10950.8	19455	26844.7	12110.1	10543.5	17193	10784.9	2732.2	10784.9	29687.2	25018.4	8769.91	21380.9	31960	11805.6	15542.3	34954.6	30562.6	11805.6	23235.5	18741.4	41274.9	25416.8	29536	19587.5	34526.1
ICLLQFAYA	34270.1	27323.8	36855.4	7670.63	8872.79	7722.26	3665.96	32186.6	10792	22286.2	32564.9	32268.2	34429.1	36267.6	40023.7	37428.9	45943.5	43781.9	31538.8	31538.8	6750.43	16280.3	17243.8	20811.4	25287.8	35618.5	25734.1	25416.2	37065.4	34694.3	16561.6	34694.3	35760.3	31670.8	17387.9	31500	33674.6	31863.6	17867	35561.9	37438.6	31863.6	33728.9	27514.6	45876.4	38237.7	38933.7	34341.3	36674.4
WICLLQFAYANR	31390.1	20807.8	33282.3	26167.7	22598.3	25663	24229.6	37677.9	29191.9	31751.8	12927.2	7555.56	13622.4	36926.9	38763.8	37156.9	43615.5	36880.5	19445.6	19445.6	23845.7	26716.7	20998.5	1000.42	24353.6	35983.8	698.69	451.85	21284.4	1014.6	30691.8	1014.6	41754.1	39072.1	30703.5	43171.4	43526.4	34501.8	36958	43665.5	42120.3	34501.8	36022.4	31254.8	44496.8	28164.6	37179.1	39404.1	46010.7
ICLLQFAYANR	40110.8	29966.7	41959.7	30589.4	30133.8	33242	30794	40989.1	32324.5	31928.2	8699.41	5750.71	11424.1	37693	38978.8	37426.9	46671	43073.8	28961.6	28961.6	19666.7	24731	22392.8	606.24	23268.4	36987.7	2793.17	1685.34	31346.3	7730.54	40941.7	7730.54	43962.8	42167.2	38120.4	44935.2	45947.5	38718.6	39992.5	44200.3	45247.9	38718.6	40060.9	37116.3	46391.6	33752.7	40980.7	44609.2	47673.3
LLQFAYANR	29902.2	18071.9	31826.8	14908.1	9302.1	13002.1	14924.3	30213.4	13623.2	17549.9	1299.12	428.23	1507.51	26085.1	26908.7	24390.8	39602.8	30792	11923.9	11923.9	4671.22	10195.1	5806.41	37.71	10246.5	19006	110.25	60.01	10118.8	180.75	24555.8	180.75	35143.1	31395.5	28519.4	41113.9	39888.8	22255.4	25117.1	35671.4	38670	22255.4	31919.9	24932.2	42952.4	23400.7	33945.7	37215.2	44197.4
LQFAYANR	39567.7	27843.4	41523.4	25918.6	23548.3	19939.2	16756.4	39729.8	28673.5	31437.3	13671.4	10872.8	13743.9	34269.3	37556.3	34080.4	43297.2	40212.1	26116.5	26116.5	10387.1	13864.9	11065.4	628.42	16916.2	33251.3	3297.21	2247.92	28322.9	6932.29	36487.6	6932.29	40413.1	38139.8	30631.1	30239.9	34296	16023.1	3467.76	37172.2	28263.8	16023.1	18988	17932.2	40180.3	14045.9	24036.4	39131.7	45510.1
LQFAYANRNRFL	30315.3	22277.1	30796.6	2719.1	569.8	649.39	678.11	28447.6	6742.4	7028.51	24791	25143.5	29627.5	10261.7	12227.8	3703.91	35823	34073	20591.2	20591.2	7852.6	11278.7	4000.88	9513.92	4082.03	11840.1	18742	14727.6	24648.9	21900.2	12659.8	21900.2	25586.7	19910.1	5514.34	5918.62	14963.9	2458.73	276.27	12055.8	16439.6	2458.73	20345.7	16057.8	26231.2	6331.74	19089.3	29425.9	29399.5
FAYANRNRFL	22173.9	15678.4	22102.1	5550.32	1173.09	676.47	1394.26	27847	8624.06	9241.31	24107.5	26408.8	26899.4	3916.5	3788.01	471.64	18247.5	17237.7	10588.7	10588.7	3140.01	10744.7	4551.33	12983.4	2401.62	17301.6	14465.6	12703.8	7183.28	9941.17	403.37	9941.17	3808.23	2081.76	579.7	19272.5	4443.27	4934.84	901.73	547.59	10329.3	4934.84	25027.1	14533.4	30649	12273.6	24418.8	5238.95	5431.09
YANRNRFL	25200.4	15584.2	25911.3	28934.7	18082.7	15510.3	19330.4	41975.2	28622.3	32232.9	35468.6	35498.9	33671.3	22550.4	22693.8	11120.4	36338.3	38098.5	28404.8	28404.8	13087.2	19241.5	14138.6	27234.4	15169.3	33038.7	32166	29515.8	28100.7	32439.7	21511.1	32439.7	8095.54	3797.61	634.52	34562.4	8523.04	22772.8	9464.84	9489.25	23337.8	22772.8	28149.7	20952	39845.2	21120.8	34319.8	18909.6	20790.9
FAYANRNRFLY	2175.6	779.78	2787.98	20531.4	16874.7	11928.8	10709.2	38684.2	27166.4	26879.9	6330.78	9502.81	3817.1	12890.1	16910.9	6596.86	14033.9	5300.64	32.54	32.54	10234.2	260.8	747.71	6387.82	758.91	11472.5	11812.2	7386.78	5740.51	1258.91	15142.2	1258.91	24374.2	18870.2	8818.15	31352	19333.5	657.4	119.23	62	5170.19	657.4	7740.16	4770.93	26805.5	14096	25629.4	187.63	16120.6
YANRNRFLY	80.82	50.69	122.31	17645.7	14375.9	8620.23	7087.47	36763.4	20323.4	25664.9	2612.06	2519.68	587.83	7346.21	10768.3	4965.9	6198.68	1996.7	7.27	7.27	1598.82	21.64	68.08	2084.92	146.26	2163.82	6064.93	2259.3	2161.29	258.76	7732.46	258.76	14396.3	8966.12	6266.11	22134.8	10073.4	216.06	23.87	14.35	898.74	216.06	2132.77	1202.21	14893	6719.39	18944.6	10.39	3437.91
ANRNRFLY	13618.8	4283.15	16652.5	42240.8	41174.5	40254.7	39202.1	47744.6	42838.2	44831.3	22466.1	28039.7	21173.2	36121.5	37577.8	34088.1	37711.8	32050	5943.77	5943.77	2732.96	1145.01	3321.89	15739.9	12472.7	33851.4	30053.4	27157	30957	28844.3	42238.5	28844.3	34868.9	30279.5	12267.4	40505.1	33750.5	11839.8	4005.55	15494.2	28376.3	11839.8	21345.3	18321.5	39822.4	23054.2	33741.3	24226.7	43378.3
YANRNRFLYII	15113.3	6837.47	16474.5	13387.4	7874.04	5094.61	4204.77	36819.9	17033	23319.1	29172.3	29063	27656.4	10278.1	13861.6	9691.38	35134.3	34477.6	9710.68	9710.68	4764.48	6225.16	7518.62	20654.6	5913.82	14087	27895.6	26290.2	27182.9	27704	7494.01	27704	19232.3	14199.2	2943.02	13170.3	13463.5	16322.7	6355.76	4375.71	21036.2	16322.7	23418.5	16952.8	4902.27	407.79	4485.34	20205.9	21535.7
ANRNRFLYII	26908.4	15409.3	28502.7	23229.7	13799.6	9974.24	13045.4	41782.1	25042.5	29993.6	24198.7	26531.7	25434.6	14138.5	17896	14126.6	35986.2	36074.6	25356	25356	288.65	6958.07	3408.57	13160.2	6040.44	13937.1	28198.1	25867	27621.1	32148.7	15622.9	32148.7	20918.7	15861.3	1525.96	10115.3	12838.8	20887.7	7334.77	18656.2	28523.1	20887.7	29227.6	21357.3	3929.11	160.79	2075.78	40222.9	41324
RNRFLYII	35789.3	24630.5	36233.5	30507.1	26979	25569.3	22857.5	44236.7	32498.7	34130.6	31835.7	32335.3	34006	14698.6	16090.2	11426.4	41740.1	42488.3	33177.7	33177.7	1201.96	8739.6	4568.55	16894.6	5132.18	13248.6	33112.4	32845.5	37998.9	39237.3	28403	39237.3	25060.9	19604.2	7347.8	14049.6	19309.9	27362	11359.4	21071.5	36381.6	27362	28141.2	22778.2	21128.6	4604.63	14632	42878.5	43257.4
ANRNRFLYIIKL	34060.8	22953.6	35636.7	28364	22426.3	20896	21375.8	43408.8	33382.9	30706.8	23815.3	27784.2	28204.2	26431.7	32230.2	26641.9	40772.8	40072.2	31097.6	31097.6	1727.79	14949.8	10700.7	12648.4	15180.1	28970.7	27270.1	26854	31510.5	32890	27863	32890	26964.7	20977.8	2770.45	29077.8	15682	29382.6	13399.6	27958.8	33579.3	29382.6	31718.1	24995.7	13947.2	829.74	7663.83	41935.7	43375.9
RNRFLYIIKL	33152.9	22550.2	34169	13646.1	9596.94	8180.87	8096.25	37579.8	20158.5	17922.5	14884.6	17864.1	19645.2	11061.7	17558.2	10962.8	37979.2	36295.1	21132.7	21132.7	205.22	4726.74	1913.64	5442.03	2418.99	6304.88	23566.1	20423.7	27237.7	25522.6	15869.9	25522.6	14810.5	9827.59	5043.17	12194.1	6730.74	15125.2	2305.95	10884	23759.7	15125.2	24280.5	17207.3	1944.8	33.58	636.06	37954.5	38523
RNRFLYIIKLI	37066.6	27047.3	37814.4	23428.1	22348.8	22948.6	20735.7	42254.5	28602.8	25387.9	26316.2	28712	31845	3270.49	8696.96	3252.11	41658	41159.3	25603.3	25603.3	903.88	9537.52	5259.91	10365	1618.42	13731.3	27368.2	27263.6	36062.9	35312.3	24898.2	35312.3	31313	26850.5	16014.6	18514.4	21181.5	29775.3	16479.4	19315.1	36038	29775.3	32782.7	26516.2	18000.3	1191	9060.32	43365.2	43590.9
RNRFLYIIKLIF	31679.7	20876.6	32429.9	24250.3	23763.3	28545.3	24683.9	42610.3	30982.8	29466.7	16349.2	20901.2	30496.5	4439.28	9683.51	6019.95	39975.6	38267.9	15089.9	15089.9	2812.64	4988.09	3371.27	11889.7	1502.22	3355.73	27410	27595.1	35416	33505.6	35501.6	33505.6	29184	25536.4	12081.7	26074.4	22981.7	6837.54	1777.65	10528.8	24610	6837.54	20038	15870.2	16359.8	1643.46	12540	35536.6	43488.7
LYIIKLIF	38762.2	31560.3	39218.2	36632	35904.9	36049.7	35814.1	45343.5	40743.7	36768.2	33912.3	36109.4	38822.6	428.04	1327.24	235.73	42346.9	41380.4	12481.1	12481.1	23426.8	22328.5	11538.2	26534	1143.97	27622	29433.6	32936.6	40142.1	39174.5	43633.9	39174.5	40813.4	38427.7	13708.9	39875	30238.3	19281.7	4726.79	26358.3	26256.7	19281.7	18117.7	16023.4	40188.1	32982.3	41472.2	30703.1	41521.2
LYIIKLIFL	36466.3	27103	36226	15410.3	8921.99	7809.14	9246.21	28122	19121.5	6155.43	30941.2	27523.5	29551.3	106.53	278.21	28.04	37722.8	32795.1	9532.88	9532.88	4427.14	17487.9	4223.1	7791.67	255.67	17151.3	9432.23	13793.8	28584.9	26219	16084.2	26219	34861.3	28910.9	4299.87	34757	15518.7	24639.3	9988.17	26654.9	29342.6	24639.3	27459	19665	36429.2	24647.1	35347.5	32942	32638.6
YIIKLIFL	33198.5	27527.7	33727.5	1178.9	795.29	1291.18	561.03	19768.6	2739.27	2179.23	29570.8	29243.1	30321.2	6465	11950.1	3278.96	31395.8	26184.1	19071.3	19071.3	20060.2	27192.6	14220.1	21152.4	8355.4	22698.2	23259.6	24350.5	19719.5	27495	11087.4	27495	27534.3	20780.6	1316.07	25238.6	20797.5	12733.1	14474	20878.8	34807.1	12733.1	28913.1	20977.1	41660.7	27919.8	37926.6	29669.5	26084.3
LYIIKLIFLW	30626.2	19196.6	31016.7	21983.8	18270.3	17225.5	16980.2	38922.7	28431.3	23342	27010.5	22765.4	26837.2	27.82	115.1	44.46	20926.6	27172.3	5468.59	5468.59	19093.4	16639.4	5409.04	11814.2	40.71	3112.11	15999.5	17711.5	28222.9	21170	27497.7	21170	40276.9	37957.8	17219.4	26111.9	35192.2	17769.2	17684.8	2497.5	33638.6	17769.2	26179.5	21384.1	19599.5	23083.1	36141.1	25891.9	40789.2
YIIKLIFLW	23721.7	14627.7	23955.6	8460.29	6077.54	3787.23	3300.89	30236	13433.4	12150.8	23576.8	16833.8	18436.3	294.75	1307.65	550.38	4148.24	9331.33	1795.99	1795.99	27619.9	14210.3	4443.22	10432	83.62	229.86	12623.1	13662.2	12936.9	7911.45	11802.1	7911.45	36112.5	32573	17823.3	12791.3	32341.2	7553.77	7063.5	202.7	25619.7	7553.77	18545.3	13441	16788.2	21222.5	36605.8	8269.15	27008.2
LYIIKLIFLWL	36563.1	30205.6	36927.3	6503.02	5371.83	8182.2	5077.28	29363.9	14469.7	11343.2	33633.8	33300.3	36788.1	1178.82	3590.9	835.26	40627.5	39556.1	20704.5	20704.5	13855.6	28490.1	15333.8	17804.2	1297.17	23904.3	22787.1	25107.3	36280.1	35053.1	27160.8	35053.1	37061.4	31764.2	11754	34352.5	34810.1	29419.2	28158.5	23120.6	39347.4	29419.2	36182.1	32281.8	36040.7	28556.2	38902.5	40148.6	40498.5
YIIKLIFLWL	27508.7	21598.7	27504.2	161.66	121.67	275.79	162.24	9939.77	804.75	553.84	18969.3	17158.6	21565.1	5512.97	13262.9	10069.5	22247.7	16087.7	5641.19	5641.19	12528.6	20945.2	8935.32	8650.69	3233.69	6865.71	13787.2	13181.9	13067.7	11643.9	1907.72	11643.9	25775.4	18761.7	2981.52	14990.1	26799.2	8554.73	12965.6	8243.78	31803	8554.73	28698.3	20583.2	31754.5	19630.1	32500.8	23948.1	23825.1
IKLIFLWL	42140.8	37054.1	42721.1	33255.7	30964.7	30733.7	27662.7	44151.5	38141.4	34164.2	39126.6	40599.8	42568.4	30296.3	37431.3	33230.5	45948	45318.5	37230.6	37230.6	25845.8	32539.5	27431.7	31641	24644.4	40349.3	34204.5	37627.8	42613.1	42645.3	39455.7	42645.3	38817.1	34562	11442.7	34390.8	22205.1	36260.5	7201.56	40176.8	37006.1	36260.5	28536.4	25167.5	38869.7	22095.4	32236.4	42224.3	42676.7
LYIIKLIFLWLL	34456.7	25716.9	34389.7	6796.97	4490.58	5630.52	3986.36	25749.7	12900.4	9117.26	32373.1	30861.7	35475.1	581.69	1831.83	440.6	39528.3	37008.1	17146.2	17146.2	16906.7	26495.6	10932.6	12727.2	1503.16	24611.9	15817.3	18754.2	34850.8	30810	23750.4	30810	41155.8	37835.2	12811.1	32463.6	32482.9	31116.8	23549.8	31016.7	37586.3	31116.8	32428.5	27476.2	32200.2	16846.6	31105.4	40358.1	41455.2
YIIKLIFLWLL	33132.8	25623.8	33626.5	585.72	667.4	1098.43	358.99	14495.4	1880	1382.41	28434.4	26642.2	29203.6	10167.1	17465.2	12517.2	30745	27020.5	14101.2	14101.2	22082.2	28113.8	14848.2	12658.7	6968.54	11562.2	17765.2	17771.9	25491.9	25284.3	10883.4	25284.3	37091	32698.7	12969.4	20890.4	28366.1	22252	16509.3	17260.6	33704.5	22252	30931.2	24429.6	29367.4	11885.8	27315.9	33300.7	31647.2
IKLIFLWLL	39245.8	30593.7	39881	13824	16472.6	13226.9	5420.23	36341.4	22955.1	12711.4	35906.8	33256.1	36130.5	7127.22	17395.6	13773.7	45321.9	44201.2	21595	21595	22028	24090.5	13991.5	18091.5	4979.09	17888.1	22651.6	27771.2	42038.8	35732.4	32911	35732.4	41912.1	37537.2	12731.4	15766.2	12370.7	32310.1	1923.18	30416.1	26117.9	32310.1	17906.8	12249.4	18017.4	5954.52	17835.3	35483.1	34563.5
YIIKLIFLWLLW	26656	18509.2	27774.8	6477.12	5209.39	6771.28	4135.47	27242.4	12461.6	11239.7	27603.2	25618.3	30442.8	4838.88	8654.62	6353.84	21103.9	27656.7	9171.28	9171.28	30140	22325.8	13317.9	19565.9	1517.99	3760.04	23578.4	24017.1	30396.7	24533.2	27742.7	24533.2	40713.3	38161.3	23043.2	26489.3	38349.2	20847.9	22260.5	3496.17	36618.1	20847.9	32727	29651.9	24246.6	20432.1	34049	31189.3	40893
IKLIFLWLLW	27823.9	19155.1	28545.3	20571.2	19418.2	22634.7	19796.7	39860.3	26885.7	24705.5	16103.4	15040.5	25109	2573.29	6654.28	5640.83	31547.4	35968.2	6728.92	6728.92	24888.8	11963.3	6709.51	13118.7	540.44	998.41	23810.1	25159.3	35309.3	26340.4	35844.3	26340.4	42771.5	41173.6	27310	21099.8	32073.6	17149.7	5347.47	4317.82	29702.9	17149.7	21334.9	19230.5	11384.3	11501.8	23785.4	30800.6	42206.5
LIFLWLLW	32726.7	26241.4	33665.9	30608.6	31379.2	32129.2	27451.9	42775.2	35664.8	34596.4	26184.9	24831	29909.3	11304.4	19109.5	16287.2	30161.2	36878.6	12187.4	12187.4	28380	22678.4	13732.3	24293.9	2284.42	4210.05	27396.7	30002.3	34633.1	29648	38190.2	29648	42385	40752.1	32307	29851.4	40288.7	24615.6	17499.8	2139.12	38912.2	24615.6	29960.5	26699.6	33841.2	34715.7	40596.3	30557	42566.1
IKLIFLWLLWPV	31771.4	26590.6	33131.4	288.67	707.88	1991.11	448.39	12196.6	616.52	3280.77	22133.7	20665.6	30789	14429.2	21217.3	11708.5	43005.4	41446.2	19031.8	19031.8	13155.5	17176.2	12453.8	6160.3	4728.94	14756.5	13162.5	15813.3	36199.4	27664.5	13484.8	27664.5	40561.2	37391.6	19745.8	16475.8	29911.3	31415.5	19182.7	35479.3	36680	31415.5	28089.4	22718.6	29693.9	16212.3	25801.3	38985.1	40258.6
LIFLWLLWPV	22505.8	18375.3	23672.7	25.96	37.43	90.23	20.82	2867.83	68.36	255.59	9301.09	7261.42	13242	9867.87	17637.4	8088.1	31004.2	25266.5	6377.87	6377.87	6156.3	13250.6	6404.5	2741.88	2169.28	3072.16	3806.38	4649.84	14733	7056.63	270.26	7056.63	31319.5	26011.8	9198.91	8106.06	25267.3	14013.9	14193.8	18821	32938.8	14013.9	24145.3	15909.6	34108.4	20802.9	26922.4	27549.2	28273.3
IFLWLLWPV	31239.6	20440.1	31330	357.4	837.98	1503.96	270.2	7013.78	636.63	461.64	21847.2	14619.8	20594.6	1145.59	3999.1	723.64	37774.7	36576.1	4020.36	4020.36	5077.89	11226.5	3678.95	2175.16	201.63	4072.77	2609.86	5302.02	29986.8	18192.3	2958.57	18192.3	34557.5	28998	8322.56	14667	21597.3	31818.2	18926.4	33639.6	32784.8	31818.2	17767.1	11073.4	31549.1	20689.1	26842.4	24573.8	27384.2
FLWLLWPV	25802.7	22714	27017	12.98	29.51	169.33	29.75	1488.74	21.53	155.23	24486.5	22756.3	33066.2	18791.3	26447.2	17675.7	40014.6	37441.4	15323.7	15323.7	22062.6	25465.2	15256.5	9563.04	7690.99	16383.7	9763.78	13774.3	33360.6	29715.1	6448.72	29715.1	32430.9	26866.8	3434.71	7309.66	23589.3	24564	17297.8	39608.4	33490	24564	21599.7	13812.2	34053.1	20809.8	31691	29080	27856.7
LIFLWLLWPVT	36158.3	33764	37462.9	1759.92	3621.21	6125.01	1415.17	21057.6	3925.2	9370.99	28372.3	27643.8	35046.7	29906.7	35535	30066	44806.5	42701.2	28544.7	28544.7	20477.1	26900.3	25307.8	19158	19351.7	25474.8	21628.7	24827.5	38807.9	33621.4	18837.8	33621.4	40452.5	37454.4	27898	28580.2	38436.4	31706.1	27575.4	38487.2	41845	31706.1	35579.2	31180.5	42610.3	33820.3	36655	40169.4	41625.6
IFLWLLWPVT	34045.7	25551.6	35317.3	1671.87	4184.44	10521	3278.79	21845.5	4733.19	6380.09	23649.9	21489.2	30731	11579.3	19391.6	10874.4	45177	42959.3	12943.3	12943.3	10727.2	13939.2	12015.4	9216.44	5444.56	26005.9	11233.3	14341.7	37911.9	29197.9	22132.7	29197.9	37489.7	34395.2	18688.3	24324.9	35092.6	29095.1	24285	41280.2	37276.9	29095.1	26990.9	23399.7	39536.9	27741.5	30996.5	35265.7	38924.4
FLWLLWPVT	28512.3	23357.7	30137	54.1	254.28	1687.46	134.91	7837.5	181.96	1483.02	25093.2	25634.1	36028.6	26955.9	33860.9	31769.7	45137.9	40100.4	13911	13911	19642.2	20428.6	20219.7	15945.3	18365.6	20282.1	16539.9	19357.8	34665	31415.5	14587.4	31415.5	32200.5	26241.9	7474.41	13526	27249.8	18240	8091.6	38516.3	29963.4	18240	22825.3	14125.8	34342.1	20590.4	26727.1	20554.3	25383.5
LWLLWPVT	41417.1	33381.9	42327.7	20387.7	29249.7	34213.4	23543.2	42276	27817.5	31967.2	38210.4	37407.4	40328.8	17191.5	23835.9	17709.2	47494.7	46141.3	28507.4	28507.4	22622.2	24867.8	23296.6	26428.6	13190.7	39962.2	30685.2	32511.4	44027.5	42968.2	41695.9	42968.2	41546.4	38994.8	25626.3	38365.4	39659	37872.1	31575.7	44230	42174.6	37872.1	33456.3	30662	44451.1	34267.8	38129.9	40648.2	43957.6
LIFLWLLWPVTL	33217.9	29390	33183.8	1015.55	1482.76	4761.75	1882.85	17944.1	3225.97	3298.82	23632.8	22305.3	31290.7	1241.05	3691.47	983.27	39912.1	38489.2	14528.3	14528.3	19164.2	23612.1	11897.2	12118.9	1132.59	5153.94	17107.8	20640.3	31912	29217.8	16164.8	29217.8	32088.9	25828.7	12797.2	24697.3	30160.2	16886.2	14047	15631	35303.9	16886.2	29791.1	23230.9	37408.6	25011.9	35313.5	32396.6	30451.7
IFLWLLWPVTL	34885.8	29753.4	34755.9	385.91	1219.56	7108.89	2127.07	15797.4	1607.98	1957.02	26510.2	24373.7	32436.2	309.55	1242.28	200.85	42970	43185.4	9147.1	9147.1	17219.2	19493.2	7881.21	8775.32	298.52	9078.77	13197.7	17970.7	39213.9	35159.1	28107.1	35159.1	33434.6	28087.9	11634.5	25618.3	29371.5	26914.2	17024	31359.5	35126.8	26914.2	26572.5	20920	36545.7	24078	35588.5	33311.1	30415.8
FLWLLWPVTL	23746.3	19389.2	23329.9	13.19	26.3	392.76	77.59	2411.62	32.13	88.27	17482.8	18142.6	28909	244.93	857.63	135.61	34326.1	33575.7	3913.92	3913.92	16361.4	16381.2	5316.44	7665.9	352.01	2311.88	10271.9	11897.2	27060.2	25315.2	8647.23	25315.2	19406.2	11731.9	1634.52	7409.76	16144.4	5551.46	3423.54	17517.4	21579.1	5551.46	17732	9214.15	25814.2	10164.5	25636	16313.3	12952.3
LWLLWPVTL	32794.7	21022.8	32347.5	2813.22	3978.21	5282.21	1796.4	20357.5	4061.15	1447.1	26578	19699.3	26543.8	27.55	72.07	14.4	37515.6	36628.4	2711.99	2711.99	7938.81	8420.01	2155.66	5473.03	32.93	1881	9726.99	12859	31895.7	30114.2	17710.5	30114.2	24978.9	15863.2	4120.42	19934.7	11527	13189.4	3524.5	14680.8	23732.7	13189.4	15473.5	9504.35	29326.4	14709	28931.2	15864.4	16533.8
WLLWPVTL	32318.8	28045.7	32120.5	226.29	421.34	3948.46	1053.4	18600	432.94	1618.47	27857	28839.3	36221.3	3182.39	6336.54	1772.42	40110.8	39379.8	18774.7	18774.7	27248	26013.5	16580.2	22842.9	2978.52	11186.5	27630.7	29139.2	34088.8	37700.4	21487.1	37700.4	19579.6	11538.9	3046.21	14451.7	13893.7	11157.4	4667.33	24249	25472.4	11157.4	21898.1	15387.3	38457.6	22116.4	35590.8	24974.3	18672.4
IFLWLLWPVTLA	31163.7	24838.5	33167.3	835.12	1354.38	5956.52	2207.16	22484.4	2019.68	9955.05	19870.1	21973.1	30638.1	6341.2	12611.7	5767.03	45531.8	43025.8	17146.5	17146.5	14209.2	19728.7	14251.5	12188.5	4468.24	27015.8	15909.3	18882.8	36995.6	30940.9	18953	30940.9	38462.6	34864	19759.5	27531.6	36906.9	30231.4	28024.8	40641.1	39649.1	30231.4	32580.8	26948.9	40817.4	28071.5	32321.6	38713.5	40549.3
FLWLLWPVTLA	28447.6	25546	29742.2	107.14	291.34	2433.98	495.84	11111	325.83	2464.91	21871.5	24243.7	34117.6	11491	20769.8	10195.4	45107.6	41303	17874.3	17874.3	21035.1	25049	21258.2	16861.4	10100.8	25662.7	19956.7	21837.2	34466.8	31402.6	12777.7	31402.6	35359.7	30227.5	13530.3	18991.6	34046.1	24952.2	20589	39433.1	37453.2	24952.2	32747.9	25620.5	37941.4	23442.3	30574.8	35639.7	34783.3
LWLLWPVTLA	27017.2	17852.7	29439.9	228.57	304.91	1949.92	607.79	19667.1	476.97	5890.25	12417.4	15015.5	23931.5	2074.57	4615.76	1482.92	42683.2	37252.3	10180.9	10180.9	7917.79	10257.8	7863.66	9883.68	1700.01	20347.8	15572.1	16071	28740.9	25150.3	8841.84	25150.3	30996.2	25644.9	14660.2	20248.8	31711.3	15924.4	17633.6	32934.8	35422.9	15924.4	31437.6	24220.7	36621.3	19398.7	26286.6	34396.4	36406
WLLWPVTLA	20369.7	17543	22374.7	33.1	32.24	215.37	60.92	10655.7	43.25	1987.88	12994.1	14109.1	23737.8	24315.2	30766	29905.4	38214.1	28854.3	8455.62	8455.62	12497.1	12582	13557.1	17062.3	17877.4	18139.1	20140.4	17912.3	18911.7	17113.2	1332.56	17113.2	24037.9	16291.4	9100.31	11131.8	20939	10429.8	5380.09	30317.9	26364.3	10429.8	26312.2	16771.7	37954.1	16933.2	24879.9	23598	24487.3
LLWPVTLA	32388.5	29427.8	34586.3	817.53	1788.76	6931.99	2060.79	23414.2	1899.83	11261.5	21499.2	26101.5	34669.1	35637.4	39341	38727.3	45406.8	42346.9	22396	22396	20550.1	21122.4	23588.3	25205.3	28372.6	30039.7	31110.4	30171.3	36523.6	35137	22294.7	35137	32647.1	27686	17522.8	20281.5	33988.3	17703.2	10766.7	36204.8	35447.5	17703.2	28971.9	23957.9	42662.4	28746.8	32777.4	31036.8	38753.8
LWLLWPVTLACF	28454.7	20056.7	29175.8	13602.9	16336.1	21941.5	16295.5	33899.1	21429.5	23044.2	28050.3	30524	36992	181.66	492.97	171.85	38693.4	35395.3	5545.04	5545.04	28740.9	16606.1	7910.08	16433.8	391.81	16527.6	20542.5	23087.4	37483.2	35561.9	38593.9	35561.9	38585.2	35164.4	20447.4	33528.5	38546.4	11256.2	8760.9	24185.8	32222.8	11256.2	22934.7	18966.6	37074.6	26683.4	38378.2	26096.7	40036.2
WLLWPVTLACF	25183.8	20758.6	26555.5	7971.17	8674.4	11825.1	8955.45	27200	14256.6	12456.2	24324.4	27359	35562.7	1887.01	2615.99	647.58	34039.8	27839.8	7708.4	7708.4	32604.8	19111.6	11627.3	20761	5429.15	9920	25542.7	24189	32700.5	33911.9	32616.4	33911.9	33249.9	28286.8	16280.2	27862.4	35535.8	3781.13	3180.91	15334.3	27037.4	3781.13	22383.6	17915.2	37086.2	27660.6	38588.9	20969.4	35479.7
LLWPVTLACF	14228.1	10494.2	15103.4	1683.12	2006.07	4043.31	2119.65	13704.1	4194.64	3070.77	8394.18	9882.61	20897.6	245	278.38	72.92	23600.3	15928.7	570.63	570.63	21289.2	5017.26	2736.63	10098.7	533.88	427.18	17160.5	14954.7	21474.3	20503.7	23589.9	20503.7	18333.6	13143.3	8083.38	12351.4	26167.7	71.38	75.97	1777.38	11599.3	71.38	9135.13	5977.76	24303.6	17359	30984.5	2769.73	19366
LWPVTLACF	27581.1	13228.9	29152.4	29334.3	22537.2	16076.9	20022.7	27582.3	29914.5	20045.6	34683	32489.2	33131.8	57.47	49.17	9.5	27638.7	22550.2	3009.81	3009.81	21886.5	7755.75	2326.4	17203.4	301.34	20321	20508.5	20814.1	28192	30661	31387	30661	30162.5	23559	15687	38279.9	28992.6	5685.93	4986.69	14534.5	22334.8	5685.93	19187.9	14772.9	38229.4	28722.9	40154.2	16036.5	33859.8
WPVTLACF	34696.1	26460.6	35965.1	38562.2	37303.9	33939.4	33847.8	43301.4	40020.6	40428	38974.1	40109.1	39760	6210.63	6509.85	2214.84	30102.2	28223.8	24195.3	24195.3	37612	31008.9	20865.1	34489.5	14854.5	38818.8	35414.5	33788.1	29463.5	34487.3	35520	34487.3	4436.16	2419.73	6379.33	38977.9	28268.4	17091.7	8579.2	26909	19817.9	17091.7	8875.68	5150.93	41943.8	31345.3	40767.5	434.59	5944.54
WLLWPVTLACFV	23986.2	20738.2	25509.6	140.86	266.31	2031.5	528.13	10592.5	383.63	2940.99	20474.6	21976.9	32867.6	16136.7	19080.8	12694.9	40347.2	37054.9	17523.5	17523.5	22646.7	25221.7	18878.2	14757	18067.4	27312.6	20163.5	19750	30011.1	26401.1	6564.1	26401.1	18618.7	12141.8	15793	16403	33799.1	23161.9	20101.2	35566.2	35616.2	23161.9	30374	22561.9	40083.5	26907	34561.6	15982.4	18667.9
LLWPVTLACFV	24177.5	22323.2	24910.3	28.67	115.16	1191.02	117.04	5214.07	110.98	842.91	13421.8	14713	28037.2	9068.95	11730.8	5919.51	41073.1	38027.7	13271	13271	18021.1	18730	13533.5	9875.77	10328	11149.5	17747.1	18585.3	31776.5	26823.5	8217.42	26823.5	15785.6	11082.2	16801.8	8558.62	33029.1	11265.7	6882.22	24722.1	32209.2	11265.7	26796.6	20699.4	38150.5	27361.7	34133.5	14447.6	17376.6
LWPVTLACFV	25498	12941.2	26558.4	8953.61	4615.1	4053.12	4962.25	13002.7	10384.8	7465.12	25725.2	23159.4	28131.7	1652.79	1757.55	474.81	34439.9	30146.5	9800.73	9800.73	9236.61	12835.8	4362.52	12840	3552.72	32159.4	15126.7	14711.2	22977.2	19903.9	4632.37	19903.9	5925.6	3237.47	10992.5	21690.1	27418.6	20749.6	21938.9	28533	30385.2	20749.6	27424	17713.4	38675	25000	31595.5	5711.39	7609.22
WPVTLACFV	26639.9	18621.5	27463.2	12977.1	11616	9695.04	6585.3	35506.2	16718.9	25718	32907.1	32615.7	32427.1	31842.3	35572.7	31468.6	27442.7	22408.3	15701.3	15701.3	25953.1	26874.4	23790.8	28949.7	21627.8	34003.8	22108.5	21084.3	13533	13788	1226.88	13788	1962.98	724.04	5260.99	17074.5	13057.7	25257.7	14970.8	28449.5	18830.4	25257.7	14201.2	5682.36	38991.4	23179.7	30913.1	401.56	603.08
LLWPVTLACFVL	28243.3	26692.4	28533.3	120.96	272.06	2838.6	645.99	9328.5	503.63	770.21	19375.8	20238.7	32873.2	6928.32	9381.13	4069.99	41615.6	39906.1	15839.5	15839.5	23654.2	21854.3	13138.7	11810.5	7163.1	6685.52	20521	20341.7	33534.3	30376	18282.1	30376	16967	10492.1	8204.89	13766.4	28525.6	7944.65	5680.15	20134.3	28292.9	7944.65	24968.6	17247.9	36066.8	22637.4	32371.3	15558.4	16432.7
LWPVTLACFVL	32665.5	24687.6	32606.5	16104.8	10538.9	10911.9	9936.43	24241.9	21462.5	12549.3	33311.5	30836	34502.2	1168.83	1670.8	265.94	40697.9	39804.3	20159.8	20159.8	20991.9	23888.6	9914.31	19281.1	4612.96	32482.6	24549.1	26254.2	34817.6	33123.5	22874	33123.5	12116.4	7145.21	10837.1	33843	28391.6	23222.4	21302.8	26279.7	31644.8	23222.4	27021.6	18370.6	41989.2	30081	38354.2	7726.86	8335.89
WPVTLACFVL	25817.2	19814	25825.6	7744.01	3058.4	3147.46	3670.64	28672.6	12218.4	11511	29633	28519.4	31053.9	20356	24913.6	20494.1	28722.5	27435.5	15942.2	15942.2	24810.6	25704.1	18817.2	23786.4	14327.8	27180.5	23785.7	21801.4	17338.5	18534.5	5032.43	18534.5	362.04	132.95	1486.07	20495.5	9860.5	13666.8	8144.83	19963.2	11878	13666.8	10063.2	3518.29	35808.7	18756.4	30236.3	99.82	130.32
VTLACFVL	28330.3	19730.2	29277.3	10267.9	10901.5	8465.5	4036.14	30000.1	16832.6	13258.8	25401.3	24847.9	23919.3	13977.7	19152.2	15475.8	41399.2	40349.8	24812.4	24812.4	11588.1	16288.3	12065.6	17555.6	10263	14164.8	28821.5	27607.1	32715.7	32262.2	17747.7	32262.2	25948.3	18867.9	12681.5	27180.3	24957	17138.7	7791.42	2419.96	34296.8	17138.7	28326	22484.8	42791.4	28967.5	38665	30708.1	28300.2
VTLACFVLAAV	25756.7	20805.6	27716.9	436.63	160.85	474.76	169.28	17281.9	801.74	7018.48	21366.8	20397	20848.4	26744.7	31636.6	28934.3	35946.5	30228.1	24633.5	24633.5	7351.06	15041.8	10695	10600.8	14670.5	14014.2	20017.9	18250.7	21354.3	21435.6	815.36	21435.6	31335.4	27159.7	22587.7	20719.5	33384.8	18916.2	18642.1	9088.11	38683	18916.2	34622.3	27839.2	42645.8	31920.6	35711.2	37685.7	36597.1
TLACFVLAAV	16923.5	13867	18121.6	11.53	5.15	13.82	16.63	2313.4	10.58	442.14	12419.6	12018	19409.2	26430	31096.6	27941.5	20608.6	13028	12750.1	12750.1	9555.91	10492.2	4718.97	9272.15	12443.7	10131.4	12261.2	10051.7	6900.79	8155.59	26.1	8155.59	19503.5	15640.1	8334.09	7121.44	20636.3	5027.75	9517.01	16421.2	27610.3	5027.75	25746.1	15891.9	40251.7	25464.1	29725.1	23254.3	22949.1
LACFVLAAV	22439.9	17692.5	23198.5	471.72	198.13	74.49	51.57	15467.8	847.68	4240.73	23515.7	20686.4	21845.3	24023.9	29458.4	24422	23859.6	18399.2	17958.8	17958.8	6793.89	10296.1	4341.1	9441.21	8335.8	7417.86	12059.9	10258	9245.91	8748.21	44.18	8748.21	15453.4	10748.3	7870.3	9401.36	13256.1	5627.48	3654.91	4269.23	19851	5627.48	19542.2	9540.72	39710.9	27659.1	30864.7	6576.9	7898.54
ACFVLAAV	37996	33685.2	39251.3	14146.4	10985.6	9354.38	6868.98	39935.4	19301.8	27721.7	36912.5	38276.2	39624.7	39719.1	42187.8	39775	42777.5	41625.6	37766.1	37766.1	24152.6	26147.6	19285.7	29650.6	28361.8	35128.7	34081.8	34539.6	34626.8	37493.7	11244	37493.7	35991.6	31670.8	25498.3	27105.1	33127.8	29611.5	21494.8	34257.1	40990.9	29611.5	32465.7	26589.5	46496.6	38251.8	41161.1	38627.4	38894.9
VTLACFVLAAVY	4464.71	2012.33	5927.72	11281.7	6438.68	7255.14	4454.34	33402.8	15497.4	26951.8	6320.45	7860.68	4155.83	31190	36209.6	31964.8	31309.3	17060.5	451.86	451.86	11967.4	355.61	1637.67	9299.68	4781.83	13164.1	19042.5	14808.8	16972.7	7106.59	13031.5	7106.59	37433.7	34437.7	30054.7	35308.9	37983.7	1558.13	1647.82	194.66	25420.3	1558.13	14465.8	11478.7	40221.6	28261.7	34159.4	13201.6	39782.3
TLACFVLAAVY	6102.45	4330.73	7877.46	820.21	337.94	1958.89	1638.79	25953.1	1416.83	13562.1	5705.09	7000.28	9393.33	33339.6	38531.8	35539.6	28640.9	11806.5	471.77	471.77	24387.7	1201.31	2957.2	18100.8	9507.23	17762.7	24068.1	19264.8	14694	10641.4	7998.21	10641.4	37541.6	35913	28427.6	31676.6	35147.6	414.71	812.02	7635.69	18027.6	414.71	9585.21	8803.09	41653.5	31402	37742.4	7280.62	37079.8
LACFVLAAVY	3362.24	1605.15	4589.56	9665.09	5144.8	4136.72	3187.25	34751.4	15365.2	24582.6	7424.04	7973.5	5717.76	28159.4	34044.2	29282	17837	7509.03	232.81	232.81	12412.8	218.33	604.92	8624.9	3272.87	9690.22	12433.9	8298.01	7463.74	1184.56	5805.16	1184.56	28855.5	25498	22767.8	27779.3	28459	125.61	81.34	136.39	6965.15	125.61	4038.19	2898.28	36954	25010	30295.3	121.69	16706.3
ACFVLAAVY	17428.8	10058	20828.8	32140.3	30845.7	29337.2	27461.1	45166.7	37872.1	38280.8	14346.8	15218.1	13375.7	35313.8	40989.1	36353.6	37085	29215.9	1007.31	1007.31	13346.8	521.36	2339.76	19393.7	5813.26	12776.8	32524.1	26971.4	26354.3	16148.1	36990.4	16148.1	39072.5	37248.7	36275.4	35591.6	35516.2	1920.67	198.57	2146.52	16238.8	1920.67	6013.57	8311.3	42515.4	35036	38793.2	2289.1	32612.5
LACFVLAAVYRI	26693.5	19069.3	28348	5628.15	4494.03	4185.89	2194.16	31451.2	10520.2	15223.7	23231.7	17001.3	20899.2	15674.1	21800.2	18312.2	38568	36478.9	19700.1	19700.1	15850.5	14595.6	11595.9	2878.65	10105.1	12844.1	3327.75	2396.59	26420.6	2626.31	5181.56	2626.31	32814.6	28439.3	23152.7	17521.8	34362.5	16680.1	12295.4	9104.35	32415.8	16680.1	28299	23973	40495	28612.1	35207	27104.5	32539.9
ACFVLAAVYRI	37313.6	29954.3	37884.8	4753.56	6273.57	7469.56	2030.22	33473.7	9051.4	15570.7	26128.6	22802.8	25316.8	14799.8	22743.7	15475.6	41445.8	40317	26510.5	26510.5	15074.2	20781.3	14545.8	6977.29	8216.53	6710.38	15291.5	13562.5	34181.9	22971	14212.9	22971	39400.6	36447	30925.2	15605.6	40949.2	29656.7	22285.3	18816	42173.6	29656.7	36450.1	35003.8	43256.4	32534.3	39223.7	41435	41895.3
FVLAAVYRI	22469	15089.7	21778.5	9.17	17.69	18.16	4.5	2695.73	14.89	107.26	19514.5	14402.5	15093.5	983.03	2777.71	1554.94	12792.8	10133.5	3481.97	3481.97	6793.59	10987.1	3003.34	7133.94	516.3	338.29	13071.2	10085.1	7024.26	8532.08	31.98	8532.08	22403.2	14571.2	6619.88	1649.48	18487.8	6861.33	3059.26	1027.21	24104.3	6861.33	22455	13701	28617.1	14766.2	26335	9068.56	8385.38
VLAAVYRI	33423.8	29356.9	34113.9	1956.36	466.74	3366.46	4547.3	25824.5	1561.11	7155.74	27532.2	27712.4	34804.1	12013.9	16610.2	16096.1	39324.4	39253.4	28610.6	28610.6	20709	18086.8	10530.2	25920.2	9908.41	10267.7	34974.3	34310.9	34262.3	37083.8	14869.5	37083.8	34650	30221.6	17703.8	9918.71	33855.4	18354.1	18314.8	24530.8	39885.8	18354.1	34432.5	31420	43615.5	32752.5	39811.6	41584.6	40735.4
FVLAAVYRINW	33014.4	26006.2	34251.9	11114.3	12857.3	14421.5	6777.95	38214.6	18606.2	24078	31226.8	29983.5	32096.2	5681.13	13340	8530.88	21526.7	31565.5	15650.8	15650.8	29113.3	22675.4	12886.6	23494.1	1174.7	3585.08	27880.8	26812.2	28631.9	24582.1	25901.8	24582.1	36620.1	34448.1	27519.4	28866.5	37877.4	18794.6	15308.1	811.71	34261.5	18794.6	30029.6	27121.2	35313.5	30844.3	39859	21352.9	37549.8
VLAAVYRINW	29278.2	22393.3	29751.8	18532.7	8662.4	13417.9	19663.5	38513.8	21146.7	25485	16800	14877	22724.5	3055.95	6200.89	4096.68	19049.1	28783.8	12426.6	12426.6	18762.1	10363	3466.15	15781.7	594.4	339.41	28253.7	23445.1	25356.9	21526.7	26028.5	21526.7	30671.9	27235.9	22886.7	22674.7	35354.8	5749.4	7146.61	369.93	31246.7	5749.4	28186.6	23809.9	30740.4	26263.2	39119	24278.4	40110.4
LAAVYRINW	27004.4	20470	28261.7	31427.1	24770.6	21456	24237.4	43208.3	34090.3	35729.7	29378.5	26618	26173.6	6516.62	10457.7	6423.65	13260.1	27415.3	16750.3	16750.3	14568.2	14357.2	4674.56	19610.4	553.52	860.17	25437.4	23062.2	21313.4	14831.9	20881.3	14831.9	20384	16615.8	13139.7	29489.6	22382.2	11482.8	2543.92	27.79	20918.4	11482.8	20236.3	14334.3	30467.2	26732.3	38396.9	4322.07	24074.3
VYRINWITGGI	32836.3	24744.6	32672.5	18060	6441.33	10173.5	13899.1	38870.5	20033.9	27175	25782.9	29669.2	34267.5	955.59	1201.93	290.74	32583.2	31007.3	20516.5	20516.5	2640.7	8012.07	3868.24	16960.9	1224.65	17404.1	28133.5	27125.6	26076.4	31879.9	10248.4	31879.9	26711.8	21897.8	19744.7	25220.9	24777.6	22176.6	17983.7	22362.3	31441.4	22176.6	35025.4	28875.5	13694	1420.7	9976.18	39850	40562.9
YRINWITGGI	21579.8	13361.1	21907.3	2605.4	198.54	560.93	1622.4	24442.6	2399.94	9489.65	17170.5	20393.9	27158.5	12172.7	18066	10293.1	12355.6	10540	14121.8	14121.8	7813.11	5030.53	3354.75	18041.4	4354.6	10594.9	23424.8	19356.8	8505.72	15063.3	203.29	15063.3	17436.1	12088.6	12981.3	8109.14	7396.94	8733.83	4210.05	14071.2	11091.5	8733.83	28918.1	18485.6	822.37	34.38	615.19	26553.5	28480.2
INWITGGI	35085	28919	35890.1	27924.9	18350.3	22284.6	23124.4	42669.3	30983.1	35990.8	36049.7	38506.8	40498.9	31597.9	35067.1	31660.9	40138.6	40023.2	33667	33667	23993.7	16338.2	12149.8	33654.2	21990.7	33212.2	37071.8	36453.3	34702.5	38532.6	19334.8	38532.6	34850	30262.2	25996.6	20984.2	28666.3	31227.1	17611.9	27570	36941.6	31227.1	33242.4	29296.3	42043.3	29402.3	33997.5	42338.7	42738.7
YRINWITGGIAI	30533.2	18744.4	30858.3	10749.7	6818.48	5778.4	3914.93	34231.5	13793.4	18298.2	23936.2	26312.7	31641.4	4125.37	6762.79	2011.77	25638	26143	17232.1	17232.1	11599.3	11432.7	7645.28	18053.1	2679.93	11818.8	27596	26057.8	22387.3	31564.1	12787.7	31564.1	20077.3	13604.2	12474.3	13712.6	6767.91	12770.1	2503.89	22253.7	10188.1	12770.1	26472.4	16882.9	2064.31	85.6	1694.38	28802.8	28110.1
INWITGGIAI	30982.8	20557.2	32092.7	12135	8830.94	6999.22	5722.96	32586.8	15423.7	15621.3	29652.5	30340.2	32598.8	1211.29	1842.56	478.03	35473.5	35487.8	14711	14711	11148.4	11186.1	6066.71	21731	1665.51	17617.8	29874.7	27829.6	28552.1	33138.6	12362.3	33138.6	24650.5	18726.6	17772.1	10159.6	20344.5	12311.7	3713.95	17119.1	25347.8	12311.7	26926.8	20349.8	37015.3	20927.9	26645.9	31038.5	30505.8
WITGGIAI	35681.4	33148.6	35483.5	17267.7	8251.18	8892.88	9819.93	38730.7	16529.7	28926.5	39562.1	40083.9	41518.5	17752.3	21382.3	12824.8	33338.9	35023.5	31934.1	31934.1	30422	30564.2	24473.3	37237.8	17622.8	35326.5	39915.6	38618.6	28685	39277.6	16571.4	39277.6	19816.8	12952.4	17178.5	28651.5	26769.3	19143.5	13439.8	30892.4	30973.1	19143.5	33522.3	28570.7	44632.3	32428.5	41301.6	27064.3	25004.9
INWITGGIAIA	38098.9	28937.8	39703.6	16154.7	9183.39	9834.82	9990.01	41041.5	17884.2	32947.7	35363.6	38438.5	39750.1	20139.8	26685.2	17890.4	44478.1	41575.6	33200.3	33200.3	19718.7	19569.5	19047.6	30937.5	18257.4	40073.5	34063.1	33768.4	35066.4	37837.7	24495.8	37837.7	37569.3	34051.2	30668	30313.6	36263.7	29455.8	23159.4	39459.9	37969.7	29455.8	35851.3	31924.7	44405	33179.8	35402.6	41134.4	42245.8
WITGGIAIA	30278.6	25692.7	31164.7	2437.99	333.63	259.78	477.01	31894.7	1764.65	20843	33429.2	34247.1	36112.1	38460.9	40710.7	37996	23530.5	13232.3	23938.5	23938.5	21094.8	17932.4	17788.8	32653.8	30371.1	35688	32600.5	27732.5	9496.03	17632.3	918.69	17632.3	18225	12626.1	19040	26012.1	26435.5	11769	10629.9	31402.3	22739.5	11769	32403.9	24591.9	43413.5	29989	34748	14380.9	18009.6
INWITGGIAIAM	28875.8	20854.9	29771.1	22656	14964.5	12905.3	12758.4	40526.5	27911.9	27465.5	32207.1	32932.7	34183.8	22043.8	28304.2	22314.7	37279.3	31444.5	18609.6	18609.6	23667.8	15105.6	10957.1	26596.1	14385.7	27470.9	26134	25906.5	25143	28601.9	18589.9	28601.9	29904.8	25379.1	20930.9	32738.7	28414.7	16472.4	5602.14	8591.93	25083.5	16472.4	22590.9	18425.7	41157.6	27887.8	33880.7	25404.9	33980.9
WITGGIAIAM	17854.4	14710.4	17830.9	3788.09	582.27	524.66	1084.33	29828.5	5169.24	9981.58	27514.6	27107.4	28907.4	29712.6	34581.8	29946.9	7719.34	2135.03	10259.3	10259.3	24414.8	12978.4	8017.18	26790.8	17637.8	22113.1	26360.6	21754.7	3437.83	11292.9	1343.54	11292.9	8608.4	4542.38	12086.4	28929.3	21584.3	1758.93	2726.44	4523.79	12448.4	1758.93	22007.8	15564.5	40965.2	26525.7	38080.4	2216.59	5793.48
WITGGIAIAMA	35103.9	29575.3	36169.2	10700	3915.27	3623.41	4628.91	38382.8	14206.3	30462.6	36734	38575.1	39668.9	40805.5	43035.2	42065.2	38506.8	31707.2	35164	35164	27157	28678.5	24717.8	35445.5	37929.1	42921.2	37606.3	34994	24324.7	31148.2	7166.35	31148.2	32597.3	27820.2	27933.7	38034.3	39703.6	24120	27821.8	37646.2	35724.3	24120	38885.2	33156.2	46188.7	36954.4	40916.9	29716.1	35600
IAIAMACL	33720.9	26015.5	35029.9	21318.5	11552.5	10361.6	10136.3	38000.6	23081.4	26999.7	34402.3	35924.7	35178.5	30300.8	34121	28835.9	37530.7	37228.9	32009.8	32009.8	22301.4	19956.3	16850.4	32507.2	21529.2	32165.7	36124.2	34590.4	27704.9	34589.3	21650.9	34589.3	20358.4	13758.3	8278.73	32331.4	16810.7	12645.1	5520.55	4300.47	24987	12645.1	26351.2	20833.5	43748.3	32715	38859.6	16460.5	14294
IAIAMACLVGL	32775.9	26065.1	33272.9	3583.99	2392.11	2076.57	917.54	26492.1	8447.67	10928.8	27671.7	29173.6	30601	23316.6	29161.3	24739	37334.2	36478.1	27263.9	27263.9	15361.4	19319.7	12835.6	20558.8	12764	20564.8	30952.6	28535.8	26650.5	30337.6	10464.3	30337.6	24988.9	19532	19322.7	27804	29088.2	11910.5	9154.63	3068.24	31631.5	11910.5	33360.6	28116.2	41077.1	28234.5	37552.2	23742.2	22650.2
IAMACLVGL	27085.4	18467	27108.3	122.02	95.19	56.11	18.69	5813.89	286.65	683.91	16156.8	15684.3	16008.2	10117.8	15049.6	7189.5	23732.7	22263.8	10786.6	10786.6	3031.74	7317.1	3346.02	6390.86	1903.7	1965.47	15900.3	12506.6	10793.5	13323.8	424.32	13323.8	3438.54	1316.26	4306.34	10976.8	7757.27	2090	328.87	125.3	12686	2090	19147	9941.6	31852.3	13109.6	26339.5	2122.04	2363.91
AMACLVGL	31867.5	24566.7	33469.4	676.95	131.75	1017.72	1264.44	21796.9	604	4443.46	24138.5	27050.9	32792.3	30572.9	34178.2	28409.2	38119.2	36021.2	29247.8	29247.8	19809.1	12947.9	11123.2	20528.5	14482.4	21310.9	33524.1	32552.9	28804.7	36857.4	17162.5	36857.4	24047.8	18180.8	11067.5	19014.9	26555.5	5609.48	5012.22	24322.6	32734.5	5609.48	29893.5	26094.1	40844.8	22333.3	36137.2	33737.3	32695.9
IAIAMACLVGLM	22387.8	16718.6	23981.3	9126.54	2193.54	5554.94	7499.04	32833.1	12510.8	14843.8	23244.3	27035.7	30887.1	24738.5	30572.9	27025.7	32695.2	24506.1	14656.5	14656.5	18157.3	9978.34	7936.74	21146.2	13833	28032.7	27442.4	25353	18157.8	23571	14008.4	23571	28125.6	24717.8	18337.4	27814.5	30561.9	4421.21	3883.08	2805.89	22621.5	4421.21	28937.8	24118.2	39673.6	27008.8	34668.4	15331.6	24916
IAMACLVGLM	13644.4	7908.89	15051.4	1495.78	229.65	609.35	390.75	17977.5	2392.31	3674.34	11066.5	12569.3	15647.2	12791.1	19238.2	14629.3	19437.2	11279	3656.77	3656.77	5111.95	2124.47	1900.41	9280.28	4605.08	10224.1	17001.7	13300.6	6520.01	9985.47	2691.04	9985.47	9215.64	5684.57	7891.1	13749.4	16136.5	464.53	557.5	248.55	10554.6	464.53	19324.5	12647.6	32019.5	14921.2	25103.5	3523.97	10094.9
AMACLVGLM	12828	7192.3	14080.5	361.05	30.75	153.03	501.98	15931.8	288.38	2218.27	7694.99	8650.97	16394.3	13416.7	17453.3	10223.5	16974.7	5567.28	1758.02	1758.02	5945	810.44	934.1	8997.22	2554.29	4694.63	22781.4	18247.3	6802.93	15275	4047.77	15275	13698.9	9008.42	8755.78	6248.03	15896.9	72.55	67.55	3205.37	7558.75	72.55	16950.1	12807.9	28587.7	11854.5	25127.2	10153.6	19646.7
MACLVGLM	22905.5	15185.5	23842.4	17439.5	7688.33	10332.8	12272	37941.4	20920.5	26292	28850.6	30713.8	30579.1	28946.9	33314.4	28914.9	30335.3	24709	17634.4	17634.4	19657.5	12591.2	8432.96	24676.4	15080.6	29154.9	25702.1	23989.1	15319.7	19265.2	10358.8	19265.2	21917	16804.7	10117.5	29569.5	18185.3	7859.32	2876	3978.39	15930.4	7859.32	19164.6	13412.6	39959.6	25865.6	33450.5	4444.66	12099.9
IAMACLVGLMW	27253.3	18437.1	28197.2	17759.4	11018.1	14302.2	11389.1	38379.9	24513.8	27229.4	25724.1	27516.7	29625.2	8694.32	17666.7	12369	26730.8	35258.5	15867.1	15867.1	25253.1	16359.8	11933.8	22396.5	1444.61	5693	31807.2	31634.2	31590.1	29681.1	29417.6	29681.1	33999.3	28864	25808	28957.8	35378.5	14521.3	7658.94	101.51	31073.8	14521.3	28801	25000.3	30020.2	27740	38027.7	18220.9	34766.8
AMACLVGLMW	17903	10797.5	18547.7	7228.65	1403.78	4245.27	8126.35	33795.4	8742.43	17069	11380.2	10385.7	17351.4	3156.46	6947.01	3748.14	13379.3	20233.7	4976.28	4976.28	19307.8	4884.59	2650.12	13989.7	351.34	650.53	25955.9	25225.5	20347.2	19800.8	23249.8	19800.8	30651.4	27838.9	20466.6	12863.7	34211.2	1708.22	2558.16	446.99	24449.7	1708.22	23788.2	18983.8	19169.6	18259.8	34317.9	18056.8	37123.6
MACLVGLMW	16517.7	10259.8	17523.7	25935.1	21520.1	17948.2	15810.1	42270.5	31612.6	31750.4	25361	22782.1	20884.7	3282.69	9083.19	5286.61	13499.9	24834.5	6053.59	6053.59	21999.5	15212.5	6379.05	20844.3	352.6	881.68	21312.3	22474.6	21050.8	10191.4	18839	10191.4	32162.9	28328.4	22217.9	20959.4	27890.5	6816.05	1933.62	31.44	18498.8	6816.05	14254.6	9481.55	22907	25895	37175	1472.04	18670.5
ACLVGLMW	38598.1	31402.3	40195.5	42762.7	42568.8	42463.9	40788.3	48064.9	44428.5	45365.1	40943.9	41197.2	41368.7	32122.6	37680.8	33523.4	41931.6	44977	35693.4	35693.4	38197.6	34426.2	30149.4	39880.6	13608.7	28310.7	43382.5	43525.9	44591.8	43154.5	45741.1	43154.5	45213.2	44346.4	40288.7	40862.5	44471.3	36578.9	29152.7	12639.7	43483.6	36578.9	38522.2	37249.9	43140.5	41257.4	45874.9	38413.5	45963.9
IAMACLVGLMWL	28511.1	21910.6	29500.2	3500.67	1538.37	1744.66	874.68	24250.6	6450.05	10676.1	24973.5	27001.7	29687.8	22639.6	29439.6	23673	37297.5	36916.1	24002.6	24002.6	12539.1	18453.6	13607.3	17782.3	9447.55	20754.3	26902.3	26220.7	28733.7	29308.3	10497.9	29308.3	24420.4	18158.7	13693.3	26774.2	29786.3	16375.6	12645.4	3299.18	33283	16375.6	33135.7	27793.5	36437.1	24601	35187.2	28075.8	30434.2
AMACLVGLMWL	29201	22437.5	30282.8	468.11	124.97	1051.7	1275.06	19317.4	630.93	4623.65	21234.5	23135.1	31211.6	23954.3	29939.8	24035.6	36869	34805.2	22362.3	22362.3	17226.7	14690.8	11224.4	16216	9242.61	17036.5	30164.8	29725.7	29063.9	33155.1	17882.1	33155.1	32511	27256.5	17778.3	18199.8	34273	7854.39	11089	15615.9	35150.3	7854.39	35120.7	31517	35125.6	24483.9	37026.5	36217	36502.6
MACLVGLMWL	20539.6	13497.2	20796.3	3379.53	1652.82	1266.75	820.77	22333.3	7349.63	8163.89	20332.7	19876.3	20874.3	15392.8	22088.2	17579.9	28022.7	28606.2	14658.3	14658.3	8171.49	13992.1	7779.12	12070.7	5452.35	12128.3	17523.7	16165.2	16212.5	13215.7	1586.81	13215.7	16552.6	11325	5081.46	17386.6	18346.3	8311.3	5947.38	1022.19	21472.5	8311.3	25137.5	17759.6	31819.9	20599.7	31042.5	8828.46	9892.98
ACLVGLMWL	40601.6	35426	41638.2	10429.6	12398.6	12524.8	6539.86	36796.8	16684.4	20936.1	36131.3	37068.6	39430.5	35121.8	40622.2	35891.3	45090.1	44662.3	36839.9	36839.9	18508.8	29520.6	26127.5	30468.8	23421.5	31581.2	40717.3	40256.9	40375.1	43193.3	30169.7	43193.3	36948.5	32190.4	25647.4	31240.3	37210.8	36414.2	25596.4	25238.9	42923.1	36414.2	40978.5	38694.7	45041.3	37778.4	43667.4	41439.9	39527.1
MACLVGLMWLSY	3553.52	1425.9	4873.61	21064	17362.9	19304.5	16467.1	40578.8	27915.8	32344	11558.8	11903.8	9760.41	28704.2	34104.3	30941.2	29629.1	19925.8	428.05	428.05	17756.9	1474.68	2640.99	13215.7	4028.37	13398.3	16456.5	14457	18801.1	6073.67	27343.1	6073.67	36050.1	31514.3	23573.5	33531.7	31952	1782.15	1746.97	2047.9	20034.4	1782.15	11536.6	6879.69	34328.7	23915	32222.5	1803.2	28398.4
ACLVGLMWLSY	16169.9	9154.73	19403.5	24026.7	24215.7	28022.7	22609	44022.7	30431.6	36790.1	14832.7	17199.7	12433	37614.4	40817.9	39248.8	38203	27336.3	3652.81	3652.81	26725.9	4107.2	11002.1	24275.5	13067.5	22210.2	33009	30694.2	33509.6	30065.4	43718.5	30065.4	42667.1	40552.4	38564.3	39898.7	43879.6	10396.3	11929.2	17358.4	37923.8	10396.3	28009.6	25766.2	42095.2	33632	41425.6	29989	45531.3
LVGLMWLSY	2466.83	1275.69	3326.56	28430.1	28519.7	27523.2	23056.2	41386.6	32861.2	33644.7	4114.76	4840.08	2931.77	20297	27761	21844.8	23779	14288.7	43.31	43.31	10706.9	365.85	1324.64	14847.8	1462.91	2902.55	22106.8	18984.7	17942.7	9756.18	35139.7	9756.18	30688.5	23933.1	22573.6	32927.7	29394.1	713.8	675.18	737.19	19973.3	713.8	11012.5	7660.1	35757.9	24263.2	35339.4	2235.21	31502
ACLVGLMWLSYF	28207.6	17918.8	31159	25571.8	21896.2	22651.4	20999.2	40251.7	30581.5	34173.8	28027.8	31000.2	33320.9	20056	27354	21473.2	37310.4	32238.9	18941.8	18941.8	25358	13055.4	13237.3	21851.2	8367.88	23749.1	29316.6	29186.2	35263.5	35155.7	39970.4	35155.7	42065.6	40243.4	30414.5	36467.1	41988.8	17926.8	12980.9	18637.2	39396.4	17926.8	34091.4	30706.5	39275.1	32155.3	41637.7	37825	45516.5
LVGLMWLSYF	14401	8222.31	16288.8	14768	11266	9006.08	8319.05	32515.6	21469.7	17532.4	12968.2	14901	18261	3570.21	8170.79	5916.44	22660.5	12820.5	1932.49	1932.49	13038.3	3838.01	2640.53	9802.31	1383.94	3548.84	17515.5	16637.9	16234.4	17890.2	25169.6	17890.2	28152.4	23490	12983.6	26422.6	33723.8	1172.73	1983.39	1156.74	26852.6	1172.73	21099.1	16298	33040.5	23556.9	35575.8	14838.8	35793.2
LVGLMWLSYFI	27132.9	20407.4	28114.1	232.52	295.72	2939.52	1219.93	14575.1	405.09	2219.52	19897.6	16683.9	23277.5	13866.1	18798	15872.3	38416.9	37414.7	12530.9	12530.9	13252.2	15778.1	10428.2	10366.8	4886.75	4970.1	18174.2	17929	31219.3	20012	2787.98	20012	33721.3	29048.8	17393.7	10304.2	34438.4	22020.7	19354.3	15499.8	38564.7	22020.7	33009	28919.6	37352.8	28440.8	36933.3	35744.8	35511.9
LMWLSYFI	27707	21961.9	28050.6	229.29	346.03	2987.88	1039.55	12881.3	682.48	1548.28	18616.5	17208	29492.8	7920.79	14221.8	12643.1	42352.9	42039.2	9405.43	9405.43	14534.5	15010.3	7936.66	7727.78	3326.45	4678.6	14117.2	17470.7	37124.4	29152.4	11389	29152.4	37105.5	32544.1	5906.15	4241.6	26636.7	16717.9	6860.74	21525	34436.9	16717.9	22451.5	16003.7	34264.9	24137.2	33106.7	31116.8	30397.4
LVGLMWLSYFIA	29257.3	21874.1	31377.2	2691.85	3182.63	10645.4	5577.71	26511.9	5235.27	11941.2	25581.7	23471	32169.5	29372.2	33727.8	32198.1	44865.2	42419.8	21198.7	21198.7	14203.6	18834.3	19991	15867.1	20895.8	28041.2	20498.8	23130.4	38125.3	30212.5	19823.7	30212.5	38725.7	35362.8	22527.7	23058.2	38298.2	27700.4	21972.1	35578.5	40584.9	27700.4	34460.1	29443.8	40405.7	29688.1	33791.4	38641.1	41431.9
LMWLSYFIA	23928.4	19493.2	26351.2	103.21	392.25	1983.84	231.59	8502.68	318.03	1403.72	10759.4	8651.91	21070.4	16877.8	25546.6	24956.5	45791.2	42063.4	4956.35	4956.35	3586.12	8816.81	10367.4	3801.64	8903.57	8478.43	7956.18	11060.2	35477.8	21146.9	10434.9	21146.9	33970.3	28671	4242.19	6491.22	18555.5	10097.3	1357.93	31052.2	23419.2	10097.3	18053.3	9785.25	31635.9	19178.5	23368.1	18016.5	23307.2
MWLSYFIA	35988.5	23178	37736.7	9178.33	15087.8	19170.4	10660.9	34579.6	15892.7	18161.1	30501.5	27544.4	32134	6722.44	11748.7	7317.58	46181.2	43748.3	14837.3	14837.3	8559.54	16604.8	12332.7	11979.4	6662.27	35217.3	14277.9	18441.5	39926.4	33238.8	26906.4	33238.8	38581	34497.4	8394.72	28825.3	29882.1	30256	17990.1	41920.7	34651.9	30256	22572.4	17250.5	38932	24909.8	29627.5	29827.6	37995.6
LMWLSYFIASF	24834.5	19694.1	25213.2	6944.68	3602.96	7381.35	7765.58	28223.5	12262.5	9091.45	17975.6	20076.2	30555	414.42	1332.48	347.87	31164.7	25846	2819.31	2819.31	21080.9	7703.65	3207.94	8434.69	267	1177.65	13967.7	16377	28840.3	25960.1	30245.8	25960.1	31036.1	26119	8470.09	18951.8	30139.3	150.25	96.65	3538.14	14122.9	150.25	11480	8583.37	28680	18798	33053.3	9725.4	30077.4
MWLSYFIASF	14624.5	7345.74	15010.6	1948.8	268.38	839.25	2553.6	21588.2	2531.18	3030.92	7819.29	6843.83	14632.5	8.74	19.47	7.32	9103.46	4275.33	115.87	115.87	7795.72	1392.92	227.23	2367.08	13.37	262.83	4095.13	3994.86	7455.43	5638.26	5846	5638.26	19040.6	13505.2	2051.62	15405.5	19134.8	27.29	59.97	1719.1	4967.03	27.29	3980.8	2169.73	18302.3	8206.93	24636.7	1453.3	16954.7
WLSYFIASF	12317.8	11265.9	12584	1089.83	118.49	367.39	1297.55	17449.9	1419.73	2126.8	16022.2	13562.5	25488.9	1574.21	3557.37	1827.65	7233.97	2981.52	863.82	863.82	23633.5	6650.24	1884.52	14302.2	455.68	299.55	15088.4	14129.9	6517.47	8194.69	5065.43	8194.69	16337.7	9982.12	2044.18	13625.3	11980.8	36.04	15.44	2281.04	3389.42	36.04	3780.03	1786.73	25821.5	15702.8	32357	513.07	9781.97
LSYFIASF	23974.5	16092.9	26334.4	19886.9	11280.8	15141.4	15805.6	39241.5	23128.1	25313.3	19968.6	23565.9	22667.6	9722.25	16517.6	11075.2	23883.7	21719.4	12851.4	12851.4	9976.18	6050.71	4110.89	18873.9	2602.38	3771.37	24766.8	25381.6	18476	20124.5	24109	20124.5	28244.9	23295.9	13800.5	28517.2	20384.7	729.64	72.51	35.22	15061.7	729.64	9254.21	6199.95	38650.3	27105.4	34484.7	9818.98	27939.1
LMWLSYFIASFR	22975.5	10113.8	25488.6	13311.7	9558.28	13643.6	14560.8	29314.7	18240	16139.7	564.15	339.34	607.07	10747.7	17626.2	13011.5	37831.9	28998.3	6527.07	6527.07	5179.88	11082.4	6910.8	25.49	4450.05	16151.9	59.54	51.2	5265.83	25.98	16180.8	25.98	38359.1	34990.2	18546.9	31268.4	37609.5	6472.49	4266.64	22469.5	30598.7	6472.49	24080.3	18982.2	35622.4	16623.5	26217.8	28143.3	41004.2
MWLSYFIASFR	22763.4	9853.89	24576.8	16974.5	8742.62	12684.2	15557.2	33811.9	21398.7	20127.1	508.78	289	157.54	929.74	2964.37	747.54	31707.2	21380	4359.36	4359.36	2281.71	7630.15	3522.06	16.27	560.18	14168.8	24.28	21.37	1317.51	6.24	8908.19	6.24	36689.5	33871.2	16089.8	34018.1	35198.3	7998.46	7068.55	18262.6	29512.6	7998.46	21259.3	15275.7	35370.4	16619.7	24577	23577.1	39295.9
WLSYFIASFR	13346.8	5230.11	14734.9	6056.6	1740.25	3867.95	7473.69	25707.7	7760.29	10968.7	226.21	109.91	148.99	20801.5	25736.9	23553.4	25648.2	12296.4	3580.23	3580.23	3329.12	7534.82	4149.72	27.09	6763.37	14117.7	34.49	22.98	691.15	4.93	5515.48	4.93	31445.1	26102	14560	30327.4	32606.2	3739.47	4091.05	17882.4	24308.1	3739.47	20652.6	13937.7	35418.3	11900.5	21255.2	21488.7	36632
LSYFIASFR	12859.1	4757.01	14874	15419	10243.5	7202.5	8207.38	31540.2	19014.9	22772.5	69.87	37.15	19.87	24632.1	27778.1	23553.6	25366.5	12753.5	1941.77	1941.77	402.74	3003.18	1590.9	5.87	4012.06	7913.25	16.83	9.26	266.41	3.35	3075.22	3.35	32851.9	28335.5	30250.1	33832.7	30909.1	17534.1	11548.2	7181.33	32071.2	17534.1	23837.7	16405.5	34938.3	12764.3	17464.5	21671.5	37372.2
MWLSYFIASFRL	21490.1	12146.3	22709.8	3022.87	507.71	2549.46	3997.93	18794.4	4560.01	3643.07	7204.13	3807.74	4281.39	75.34	266.64	52.33	36026.7	31427.8	1434.68	1434.68	5413.43	8153.48	1423.56	308.13	92.33	10133.3	399.04	313.41	13059.9	107.14	8206.4	107.14	29847.9	23378.7	4247.11	22081.3	22986.2	13503.8	7659.85	11008.3	24327.6	13503.8	20523	14233.8	27266	10935.3	23894	21399.4	26844.4
WLSYFIASFRL	19599.3	15229.3	20205	173.4	31.14	430.52	846.41	15444.7	248.05	891.66	11190.1	9386.52	13147.7	713.75	2518.39	399.13	36239.4	31576	4260.73	4260.73	12175.5	13812.8	4526.58	2939.46	748.75	10753.8	3409.79	2632.46	18802.9	660.85	4601.54	660.85	26996.8	20116.5	8565.19	14641.3	24270.5	8095.19	7062.97	4060.27	25198.2	8095.19	25420	18515.4	33871.9	17723.9	30855	26790.2	25578.1
LSYFIASFRL	12971.5	8123.01	13854.1	3903.85	906.26	767.07	1234.68	21553.2	8091.6	4884.27	2016.06	1607.96	1077.17	54.09	197.27	39.82	27122.4	22585.1	1663.64	1663.64	1808.47	3314.45	726.17	226.82	108.36	2131.43	1207.87	499.62	6076.89	57.66	229.68	57.66	19996.5	14067.5	12464.3	12815.4	16683.9	4249.82	1914.55	35.87	18772.8	4249.82	22431.6	15474.3	28715.7	13066.7	22066.7	20050	18419.1
YFIASFRL	30613.6	18843.5	30634.8	10645.3	5761.35	7094.6	6610.07	28772	13056.4	7102.05	30856.7	28085.8	30884	592.13	1960.92	235.49	36408.3	33131.8	2465.39	2465.39	16295.1	16385	4997.98	17181.4	1050.23	24950.3	17415.2	18302.9	24954.3	26159.2	15563.5	26159.2	26074.7	19665	3762.36	28512	16235.6	19097.6	6883.04	23144.6	18352.5	19097.6	18261	12356.1	36952.8	21130	33230.9	20177.9	20238.9
WLSYFIASFRLF	13684.4	9029.98	14929.9	4316.32	825.49	4188.29	6996.65	27946.3	6173.91	10595	15823.8	15531.2	20784.2	130.99	516.82	103.38	24897.1	16126.8	1190.36	1190.36	14243.4	6474.8	2026.82	5958.71	211.14	8296.3	6197.8	5110.07	18630.8	2528.36	20526.3	2528.36	30989.5	26498.7	10064	23065.9	29758.6	800.06	717.92	593.96	15514	800.06	13864.1	10216.3	29294.1	16996.5	30725.1	16310.5	34894.5
LSYFIASFRLF	16102.7	8463.95	16943.5	22812	16721.3	14276.7	14006.2	36687.1	30102.5	22675.4	11263.9	12855.8	10540.7	38.12	144.95	24.85	24358.9	19659.7	911.84	911.84	7031.63	2569.42	1104.39	2876.53	80.81	3267.1	7515.45	5626.69	18135.8	2192.95	18924.4	2192.95	30780.3	26308.5	19019.2	26725	27519.1	791.65	238.36	12.54	15652	791.65	13734.2	10811.8	26977.5	17273.7	28366.5	16027.1	32605.8
YFIASFRLF	17024	5066.96	18129.5	12849.7	8020.04	4136.9	4468.87	24280.5	15036.3	6484.97	18826.3	16554.4	18280	5.01	9.49	2.92	9265.83	3139.36	20.14	20.14	8119.67	1995.19	367.89	7147.77	14.15	2857.08	5354.13	5021.07	6815.09	9554.56	15235.4	9554.56	19261.7	15564.8	3871.38	24218	9566.98	440.71	28.38	2292.03	1463.07	440.71	1958.55	1184.33	16867.6	9763.68	26157.5	759.08	12667.9
FIASFRLF	22586.3	15636.4	22752.1	17716.6	9856.66	9316.7	11225.6	33404.3	22238.8	20476.6	23142.4	24639.3	26062	902.05	3054.83	838.96	18514	11716.4	5259.05	5259.05	20331.6	14885.1	5843.47	21121.1	2021.08	15517.9	22450.1	20528.3	14034.2	20249.2	21450.4	20249.2	20734.3	15930.6	6981.75	32778.1	26155.2	1529.2	639.65	3366.46	16079	1529.2	17406.9	12967.8	37530.3	24050.7	36642.7	11631.8	29711
YFIASFRLFAR	28562.3	13630.5	30230.1	14201.5	8861	10580.2	10190.4	34299.7	19669.9	20458.7	8507.29	4552.91	5178.98	1529.99	5402.72	1434.55	36363.9	26565.6	5742.44	5742.44	7330.81	17774.6	8186.71	41.87	2375.8	30138	18.56	23.57	7136.72	105.44	16938.5	105.44	33588	29667	18228	39300.2	33441.5	24477.8	16292.5	30968.7	29444.7	24477.8	24716.5	19030.1	37911.4	17887.3	28699.2	29996.2	41168.2
FIASFRLFAR	18209.3	9054.15	20421.3	2488.22	744.44	1338.62	1509.14	22273.5	4701.03	10464	417.23	163.1	206.39	27261.8	29653.8	25970.5	25182.2	11121.8	3685.29	3685.29	7043.28	15255	6712.05	18.36	9943.32	19586	14.27	8.98	442.26	5.39	3128.72	5.39	22084.4	17422.7	12335.3	31640.7	28818.1	17969.5	23148.4	31222.4	29418.9	17969.5	26149	16493.5	37154.5	12272	22398.9	21379.7	35174.7
IASFRLFAR	25144.6	12223.7	28558.6	22640.8	19466.2	14393.2	13435.3	34377	23692.2	26021.4	3461.54	943.12	486.58	27269.8	29032.5	23563.1	33654.6	25194.7	10366.9	10366.9	2831.97	11367.9	5636.37	13.08	7351.38	17818.7	19.39	14.15	3467.87	20.32	13144.3	20.32	25654.6	20372.8	12667.2	39338.5	21182	24765.8	21463.2	21521.3	30091.1	24765.8	23242.8	16159.4	38586.8	15498.6	27271	20544.1	35963.6
ASFRLFAR	31307	16526.8	34760.8	31327.3	31860.9	26062.8	21985.4	41266.4	32788.3	35522.7	6844.05	3723.52	1255.63	35078.1	36302.9	33186.7	40928	36722.5	23273.5	23273.5	3559.41	12192.9	11740.6	37.17	12762.4	23375.2	742.93	398	17347.7	1502.03	30828.3	1502.03	35500	31853.7	20986.9	36497.1	32801.5	25243.3	16735.6	19475.7	37499.4	25243.3	26022	21862.8	39297.2	16241.1	26359.8	38404.4	45224.4
YFIASFRLFART	27910.4	17067.5	29856.3	16405.7	7873.54	6675.33	8301.42	33921.4	20533.2	23386	23722.4	19761.4	24251.3	4105.2	9552.39	4329.18	39821.1	33454.5	11932.5	11932.5	13430.6	18962.7	11227.2	973.57	5666.89	35034.1	322.2	431.2	20850.4	3317.68	10806.9	3317.68	37620.1	34190.4	19836.8	34310.9	34897.9	25223.3	19208	26053	33242.4	25223.3	30495.2	24299.4	38573.1	22225.1	27776.9	34100.7	41801.6
FIASFRLFART	29415.7	20722.9	31506.8	5063.4	1501.59	1429.98	1801.85	27115	9771.81	16765	15045.7	12229.6	15437.9	35307.4	38480.5	36516	39992.9	31090.9	22076.5	22076.5	17615.3	22728.5	18735.9	2248.11	26361.2	35633.6	1457.72	654.15	16842	906.82	5229.89	906.82	34732.6	30915.5	22756.8	34086.3	35530.4	26355.2	26004.2	27506	38397.3	26355.2	36353.2	29720	41669.7	26484.1	31315.1	37574.6	42347.4
IASFRLFART	28145.7	20276.2	30595.4	17068.8	8648.07	5049.12	6342.16	36759.8	18911.3	27908.6	19161.9	14519.5	14163.1	32246.2	34936.8	33597.1	40834.2	37629.5	28446.4	28446.4	5647.42	11006	8915.04	1438.58	20419.7	28963.5	2718.01	1293.81	22905.5	2627.25	6834.14	2627.25	26434	22573.6	13445.3	30402.7	27154.1	22152.8	17703	15842.8	34799.2	22152.8	33914.1	26486.7	41052.2	25339	28961.9	33300.3	38240.2
ASFRLFART	25473.5	16451.4	28753.3	15713.9	8826.45	2787.47	2729.95	35548.1	21025.5	26834.9	20071	19790.3	13719	28966	33195.6	30171.3	36809.2	31350	26317.8	26317.8	1063.86	4242.98	3990.8	8786.72	13458.6	15301.3	22958.1	19975.9	17537.7	15995.7	4030.81	15995.7	31207.2	26757.7	22084.1	18401.6	25591.1	16956	6707.11	5850.94	35938.3	16956	32382.9	24570.4	37930.7	19649.7	22056.4	38708.9	41699.9
FIASFRLFARTR	27545.6	16104.4	29625.6	16929.4	9253.11	9712.37	12280	34402.7	22396	24776	3073.52	1486.67	2230.98	33685.5	35913.4	32394.8	36695.5	24850.8	11193.1	11193.1	6511.19	22232.8	14912.8	87.08	16378	31263.3	82.77	46.27	4192.23	35.28	16829.6	35.28	32718.2	29034.1	22538.4	40764.5	38172	28958.1	31054.6	37379.9	38173.6	28958.1	33712.2	26783.8	40786.5	19882.3	29250.4	37081.4	44279.8
IASFRLFARTR	35498.5	22534.3	37706.9	33566.6	30669.3	27590	26471.2	41925.2	35131.3	36642.7	10463.6	7476.68	4286.54	34290.8	36246.4	31413.8	42128.9	37230.2	26191.2	26191.2	3288.77	17813.1	13501.6	123.54	13767.6	30680.2	495.63	298.64	17707.2	747.27	31410.4	747.27	35245.1	31601.7	27235.9	42672.6	38348.8	32475.5	29007.1	29857	38846.1	32475.5	33384.8	30132.8	41766.3	22176.1	32774.5	39157.1	45642.7
ASFRLFARTR	27094.8	11726.8	30521	25604.7	21687.7	15548.3	14980.7	38162.9	28425.8	31619.1	978.07	651.55	127.06	28571.6	30711.5	25286.5	34401.6	27584.1	16658.5	16658.5	253.79	6328.93	4147.57	15.42	6282.88	13904.1	422.76	191.41	4743.13	97.18	19144.5	97.18	30723.1	26887.5	25014.6	34909.6	36059	20211.6	17428.2	15873.5	35816.8	20211.6	27371.5	22989.4	33452	9133.94	18876.3	37554.6	44813.3
FRLFARTR	42544.9	33102.4	43472.7	38698.9	38634.9	37341.9	35820.7	45943.5	40086.5	41923.4	31102.4	33360.9	35954.2	37670.6	39729.4	35997.8	44837.1	42892.9	34707.4	34707.4	13339	29903.8	26884	2982.9	24790.2	42411.6	2958.19	3413.7	34083.7	22899.8	41200.3	22899.8	36841.9	32848	23693.5	43255.5	26385.7	37408.2	25152.2	43746.4	29010.5	37408.2	27461.4	22058.6	25450.6	1026.88	6404.98	42482.3	46501.6
ASFRLFARTRSM	25267	15397.6	26869.4	11639.6	5024.54	7429.5	7888.46	36754.7	15064.8	17862.7	13996.9	18731.9	14943.7	21307.7	26200.2	18505.4	27791.4	22365	19819.4	19819.4	1402.22	5505.88	3750.04	2949.46	4790.84	7740.16	14843.3	10872.1	13626.9	13127.1	15412.8	13127.1	9348	6243.24	1014.63	25422	12353.6	1510.68	1012.94	208.28	15359	1510.68	24688.7	17133.2	25254.5	4437.65	16043	25445.1	32977.6
FRLFARTRSM	26488.4	18498.8	26966.7	908.45	209.96	1583.83	2603.73	25408	1351.72	2732.93	8109.66	18104	28170.1	17956.5	23822.2	15746.6	13413.4	7681.84	10037.7	10037.7	1323.63	5396.01	5241.33	11595.8	4846.21	5210.85	18518.5	17035.9	6651.04	21563.2	10094.4	21563.2	2743.42	1244.39	44.59	17894.4	412.79	162.38	82.01	5228.3	1080.56	162.38	16584.7	8054.57	3054.26	53.73	1341.19	7270.3	13372.5
RLFARTRSM	26855.5	19380.7	26934.3	632.24	218.41	1224.03	1250.24	22344.4	668.95	1423.57	647.46	3385.93	11099.9	6024.06	8978.06	2392.6	14210.4	10942.4	4507.96	4507.96	55.66	440.48	771.11	1120.16	167.78	26.08	18359.2	12044	8484.3	21914.4	14732.7	21914.4	88.38	55.34	26.42	4432.17	501.91	21.34	7.98	81.12	2539.49	21.34	14112.4	6604.64	16171.8	1427.92	12041.9	5956.01	11244.4
LFARTRSM	36434.3	27594.2	36629.6	25359.9	18440.7	26753.7	28206.1	42813.2	27716	29782.7	30076.5	35918.1	39077.1	23254.6	24822.6	12798.2	37247.9	35725.1	20491.7	20491.7	13985.7	16122.2	12545.6	26874.1	9901.23	30749.7	31267	29615.6	27932.8	38711.9	36735.2	38711.9	12357.3	7225.91	481.93	37818.8	10431	9173.86	3207.1	19199.7	14275.3	9173.86	23456.7	18012.5	42935.2	25628.5	36773	23211.3	32385.7
FRLFARTRSMW	32308.7	19151.2	32427.8	12230.4	7173.34	16517.2	17244	39377.6	18639.3	21200.5	16397.2	24079.8	31986.6	3944.78	5186.05	1183.45	22425.3	30698.1	13424.2	13424.2	11125.3	9107.4	6525.02	13743.8	415.26	586.69	26375.7	25443.7	26488.4	32257	32754.3	32257	20328.5	14816.1	1654.65	25698.5	10242.2	6203.11	3453.53	2218.27	12912.7	6203.11	26008.5	19078.6	1379.33	645.13	8211.64	27849.5	35106.2
RLFARTRSMW	25298.5	16267.8	25145.1	9905.2	4717.44	10911.9	12575.5	35932.1	12616.4	14682.7	3404.26	7004.45	15373.7	1076.99	1480.18	284.77	13536	23224.9	7049.92	7049.92	1226.31	1528.5	1054.09	3425.73	46.76	21.68	22972.7	17613	19149.1	23479.8	29276.7	23479.8	5183.02	3130.11	1050.95	10448.8	16262.9	572.92	333.27	74.38	18365.6	572.92	22683.8	18038.9	7957.04	4026.59	20336.2	26323	37689.4
LFARTRSMW	30512.4	15936.1	31229.1	33865.3	24731.5	25833.5	31961.7	41978.3	33814.1	32143.1	26360	26798.9	32505.8	480.5	540.31	101.48	15537.4	26830.8	5202.91	5202.91	13591.7	8200.36	2214.1	15122.4	72.47	3405.33	18744.8	16293.4	24086.6	23448.6	30293.6	23448.6	18324.5	15209.9	11024	31628.7	25372.2	9980.72	3837.02	1739.18	17020.1	9980.72	24040	18338	22588.2	20161.1	36341.8	20502.8	36909.7
FARTRSMW	32377.3	23391.1	33392.3	39279.8	35180.8	33391.2	34750.6	45684.3	40092.1	42866.5	35185.3	39601.1	39290.8	20658.2	21010.8	10536.5	20024.2	31985.6	27972.4	27972.4	11063.4	21612.1	17060.8	29545.5	4324.55	24532.4	31860.2	31243	28663.5	35993.2	37461.3	35993.2	13314.5	10397.7	2324.34	38973.3	24362.9	15391.3	8908.1	735.42	27098.9	15391.3	28295	20363.7	33841.2	27194.4	38000.2	21780.9	37047.7
RLFARTRSMWSF	24716.2	14404.8	24955.9	2829	2991.5	6376.36	3134.51	28365.8	5400.8	4154.21	4012.41	5216.95	14960	223.05	668.42	343.95	23432.4	22267.9	2463.95	2463.95	2552.49	1409.72	710.97	1158.89	60.58	15.7	15577.3	12971.3	22374.2	24569.9	30557.7	24569.9	9366.13	6466.05	627.27	7267.86	16125.4	94.55	86.05	869.26	14152.7	94.55	12902.3	8655.37	1247.45	84.22	5234.02	16612.9	34467.5
LFARTRSMWSF	27104.8	15458.9	27845.5	29909	26061.4	22455	22179.7	40975.8	33246.3	27371.5	28229.9	29287.1	32887.1	216.36	527.4	105.84	25788.2	24967	2887.79	2887.79	14282.4	8088.28	3186.42	14171.6	250.6	10610.7	19390.7	18277.6	24853.5	30068.6	34343.9	30068.6	12129.1	9227.32	892.37	32924.2	19789.8	3588.26	1290.19	3644.84	10035.9	3588.26	14742.1	10349.1	3688.92	662.1	13794.7	13420.5	33550.6
FARTRSMWSF	15553.5	7236.63	16154	17948.9	12449.1	5574.93	5538.02	36158.7	21270.4	21355.2	23359	25794.9	25319.8	2267.65	4484.61	2307.65	5333.03	4843.01	5192.39	5192.39	2912.87	4050.88	2013.36	14556.2	1034.63	5698.98	15488	13886.5	7256.32	13596.6	13008	13596.6	988.81	742.87	34.93	22516.5	4412.94	141.36	95.02	54.44	1745.13	141.36	9647.54	4116.23	588.6	92.07	4910.71	496.09	9061.01
RTRSMWSF	21468.5	8467.88	23022	28918.4	27792.9	21056.3	16528.3	41881.7	29638.7	32250.7	10684.1	15013.3	16132.7	2712.9	3419.99	1430.35	21329.4	20268.3	14469.7	14469.7	45.65	534.06	657.87	2921.8	288.39	249.08	24940.3	19077.5	22062.9	28915.6	32364.3	28915.6	4057.46	3317	6193.85	23780	22734.6	1165.37	723.5	27.79	18462.2	1165.37	18220.5	13676.7	13107.8	3392.57	19295.5	25430	38991.8
RTRSMWSFNPET	29193.2	17288.1	31347	1638.93	5049.5	11861	3998.89	30178.8	3592.18	13914.2	16202	16376.1	20461.8	29463.5	32907.4	27807.3	42288.3	39866.4	29594.5	29594.5	55.8	3572.14	6300.58	5639.12	14657.7	17125.6	26011.3	21328.2	28909	27785.7	23322.1	27785.7	20455.8	16832.8	24553.9	18057.8	35571.6	20489.9	13747	18078.9	36756.7	20489.9	35981.5	31197.7	31558	9141.85	14633.9	39097	43143.3
TRSMWSFNPET	33560.4	22823.3	36123.1	2012.49	5809.62	13063	5157.34	29895.7	4752.33	16564.3	25764.8	24328.3	27135.3	32902.1	36419.4	33037.3	43220.9	41689.6	29828.8	29828.8	5144.25	10308.5	12776.8	16647.8	21543.7	28334.2	27929.1	26593.5	33258.6	30146.8	24727.8	30146.8	31903	28286.8	27723.5	28010.5	27391.9	27463.8	17755	30149.4	29425.3	27463.8	33277.6	26976.6	26591.8	3410.46	6476.56	37087	41610.7
RSMWSFNPET	20553	11073.6	23551.3	390.47	1353.87	1517.59	713.11	19952.8	881.91	6533.92	8909.83	6773.92	7100.44	22300.2	24818.9	18723.8	35753.3	32966.2	19742.8	19742.8	162.71	946.81	1759.81	2383.22	6347.38	5528.68	20885.2	16050.3	19461.8	14988.5	4822.05	14988.5	10218.2	6561.12	16176.6	8073.07	21913.9	7841.15	3619.65	4477.77	25788.2	7841.15	29667	22873.8	31515.6	8686.52	15229.8	29453.3	33341.4
MWSFNPET	39364	28555.2	40679	13877.8	21264.4	28429.1	18645.5	40301.3	18898	31928.2	38849.5	37847.9	40668	25075.8	26972.3	18684.3	46268.8	45299.8	31449.6	31449.6	21062.4	22472.5	18906.8	29276.3	20455.3	40671.5	32501.9	32064.9	42733.1	38641.6	37337.1	38641.6	40140.8	37152.1	29095.4	37730.2	38447.6	35633.2	27245	43903.8	36330.4	35633.2	33932.5	31096.6	44639.6	35306.6	36912.1	35788.5	42133.1
RSMWSFNPETNI	20548.3	11575.7	21292.7	971.71	1331.3	1897.39	982.9	20426.8	2096.39	7160.31	11511.2	11496.7	10707	5166.84	5885.16	2340.87	27901.9	32422.5	18249.9	18249.9	367.67	2400.45	1559.59	3055.09	969.24	500.04	21344.1	17309.4	20091.5	21061.1	3980.97	21061.1	9190.05	5217.06	12694.8	5895.87	18234.9	7721.59	3261.38	228.59	25261.8	7721.59	30546.7	23325.9	25397.2	8867.23	20697.6	31586.3	29791.4
MWSFNPETNI	22696.8	15237.2	22456.6	8086.53	2778.37	2378.86	3319.98	28582.7	10534.4	11421.3	19626.5	18620.5	20674.5	554.73	579.9	140.39	26412.3	29018.7	8041.42	8041.42	3753.54	5800.89	1507.33	9406.24	440.06	6851.24	16738.7	14285.8	15624.4	12905.1	306.15	12905.1	24278.9	17866.8	15042.8	10478.7	26698.5	9637.62	4271.4	196.74	25354.1	9637.62	31668.1	25456.9	33632.7	19887.3	26859	23515.7	23382.2
WSFNPETNI	20411.4	15925.1	19604.6	8779.78	3882.58	1815.22	1890.91	32400.1	11764.3	19790	26058.6	26735.7	25166.4	20537.2	26312.5	17021.6	22721.6	24417	18755.6	18755.6	6659.53	8279.89	5343.42	19765	5857.46	4710.71	26580.3	23465.6	13066.9	13480.6	277.89	13480.6	20272.5	12833.7	25993.3	7480.73	17809.1	8012.58	964.75	54.14	21289.5	8012.58	30135.7	22850.5	35077.7	19348.2	28616.8	14079.4	12253.1
MWSFNPETNIL	27046.2	18904.7	27052	22333.3	10805.1	9952.89	14075.8	35864.1	23009.8	21710.3	31717.1	30914.8	33953.8	2577.75	2124.52	255.21	36843.4	36550.8	15016.3	15016.3	15505.5	16286.1	5010.97	22377.3	1845.47	25524.8	27161.2	24562.7	28252.5	28508.3	12599.9	28508.3	24544.9	18848.5	13526.8	30497.5	27043	15994.2	9460.65	4872.87	22335	15994.2	29587.5	24996.5	39610.9	26589.5	35613.5	23070.9	23970.6
WSFNPETNIL	14736.9	10870.8	14648.8	11613.2	2601.68	1302.39	3184.77	32417.2	14798.2	15807.3	26506.2	27140	26543.2	8743.47	9120.22	2211.34	21437.4	20984.6	11358.5	11358.5	9510.11	9307.94	4010.89	22653.1	4826.69	12512.4	27804.9	23947.6	10547.7	14654.6	770.79	14654.6	11644.7	6297.72	10876.1	18327.9	13800.8	2545.57	659.47	129.95	13333.1	2545.57	25393.1	16985.7	35241.7	18131.2	31133.7	10981.7	8913.69
FNPETNIL	37181.8	29171	37834.4	34697.3	23102.6	19612.3	27576.3	38708.9	34818	35744.4	43185.4	43615	43769.1	29761.8	30177.8	17675.1	40863.8	40035.8	35896.7	35896.7	36071.9	34296	24109.8	41986.1	25229.6	43163.9	42999.3	42102.5	37567.2	42493.4	30836.3	42493.4	33447.3	27466.1	20976.7	40382.1	25211.3	31998.7	23900.2	39197.4	32306.6	31998.7	34606.9	29318.5	46203.2	39157.1	43361.9	34389.3	29980.6
MWSFNPETNILL	18765.3	12444.1	18767.4	10147.8	4005.3	3826.44	5515.78	19757.5	11102	8001.32	26388.6	22241	28406.7	596.78	641.83	122.79	33210.4	32014	5874.85	5874.85	11632.8	12918.7	3048.42	11048.8	988.35	19929.9	14209.6	12672.7	23504.8	17720.8	5799.38	17720.8	27453.1	20828.1	13508.3	27190.5	26014.9	17802.7	13930.6	7079.27	26074.1	17802.7	27718.7	23105.6	34071.2	18567	31006.3	25906.8	25363.2
WSFNPETNILL	15768.4	12741.4	15760	4146.13	2452.01	1860.67	1048.92	21752.4	9581.48	12198.7	26229.7	26398	26023.1	11576.8	13160.9	5524.62	29486.2	27832.3	15925.8	15925.8	12309	13612	6416.22	17861.4	6140.47	12376.7	25106.5	22814	18862.4	17838	1714.24	17838	23355.2	16267	21711	17193.9	22055.2	10840.2	4312.4	173.99	23830	10840.2	28385.8	23647.6	34313.8	17079	31902.3	20745.8	16240.9
FNPETNILL	23801.1	16388.3	24255.5	10106.6	2312.8	1394.92	3662.39	14182.8	11042.8	11354	41022.9	39952.7	38781	14290	15054.3	7107.67	24118.4	19180.4	21129.3	21129.3	28689.3	28330	10346.6	34297.5	15850.8	31766.2	30976.1	29001.4	18312	24585	2807.53	24585	28100.7	21408	22233	29380.1	15629.1	24511.5	13542.1	21341.8	25118.2	24511.5	27861.8	19815.3	41007.3	30450.4	37539.2	23939.3	17097.4
FNPETNILLNV	29061.4	20675.4	30303.5	12242.2	6225.7	3114.9	3867.32	23611	14825.3	21578.2	38776.4	39239.4	38392.8	30873	33368.9	28388.9	37237.8	32060.4	29264	29264	28300.9	30412.5	20134.1	34666.9	28339.2	40586.2	35247.1	34345.8	29792.1	34101.4	5215.31	34101.4	30883.7	25395	27157	16608	33854.7	31021.4	24141.7	38020.7	38115.4	31021.4	17519.2	16089.6	40853.2	27939.4	34838.7	33181.3	33622.6
TNILLNVPL	27962.7	17482.8	29063.6	11868.1	4705.41	2148.54	3150.97	33358.8	13984.7	14496.9	31151.2	26358.3	22644.5	16130.8	22727.2	13943.4	22797.2	22257.3	15948.2	15948.2	10011.8	14859	3356.02	15021.6	4389.04	8052.22	15761.6	14776.4	11297.7	9849.41	857.6	9849.41	13747.9	8167.16	4413.89	18046.5	2449.84	9396.58	1177.05	10908.5	11876.2	9396.58	8122.04	3664.49	37781.6	20026.8	30042.3	10503.9	7360.37
TNILLNVPLHG	37581.9	29910.3	39105.9	22645.2	18500.8	23855	21763.4	43997.5	27284.6	37375.5	34445.5	36498.7	38006.3	37861.8	41151.8	39698.5	45192.1	43427.6	35103.6	35103.6	26057.5	27434.7	22261.7	32644.6	27519.1	38040.5	37775.1	35849	38173.2	35593.5	31878.1	35593.5	41736.9	38930.3	28689.6	35219.6	35252	32336.7	30398.4	42375.4	39914.7	32336.7	35324.2	31642.1	45237.1	34420.9	40379.5	40765.3	43794.2
ILLNVPLHG	32922	28601.9	34326.1	1751.85	1804.15	5932.02	2430.8	33435	3452	14035.3	18272.8	18213	28667	20813.9	28190.2	27812.4	44439.6	42499.8	15458.7	15458.7	9661.85	10469.6	10643.4	20001.2	7897.68	11663.6	34893.8	33224.4	36127.8	33437.9	29792.1	33437.9	37086.2	34167.1	25024.6	13887.9	37428.5	8800.42	4712.85	24734.2	33621.8	8800.42	36664.5	32778.4	39264	25370.9	33849.9	32197.7	38811.3
LLNVPLHG	38658.3	35927.4	39901.7	25789.6	18011.2	24062.9	25195.5	43911.9	25576.5	37421.6	31981.1	34370.3	40325.3	41187	42899.9	42347.8	46603.4	45012.6	37822.9	37822.9	26404.6	24800.1	24841.7	34797.6	33324.8	39901.7	41889.9	39976.9	39577.5	41644	41584.1	41644	41182.5	38057.8	30276.3	37565.2	43471.8	22663.2	25174	40621.4	41515.8	22663.2	41902.1	38377.4	46044.5	36658.2	41541	42396	46148.3
ILLNVPLHGTI	32273.1	29425	32735.9	142.49	644.7	4088.71	832.97	18099.1	450.26	3345.15	19672.4	24655.9	32396.2	8904.44	15361.9	13564.4	37221.3	39524	20257.8	20257.8	17778.3	15002.8	11658.5	22581.9	4847	2442.32	35256.2	33885.5	34794.3	39452.3	21687.5	39452.3	31416.6	26667	20609.8	7009.6	31926.1	12578.4	10973.2	13952.2	35481.6	12578.4	36229.1	31968.6	37975.1	26662.7	35381.2	40364.2	38057.3
LLNVPLHGTI	25631.9	22494.3	25951.4	773.79	109.16	650.33	1361.18	19217	498.62	3619.57	19105.8	21824.5	32140	15317.1	17983.3	15022.6	28395	30809	23246	23246	9790.02	8136.73	5529.76	22716.9	9057.97	4697.52	33069.8	29914.2	24883.4	32794.7	5825.67	32794.7	17918.8	12157.2	8972.72	6019.76	24025.2	2983.84	5638.45	10139.6	28589.8	2983.84	33471.6	27248.3	37490.1	24524.5	31625.3	34831.2	31223.7
LNVPLHGTI	32780.9	22681.3	33323.8	26881.3	12860.1	6608.64	13530	40334.1	29310.2	27939.1	35017.5	37063	37524.6	13746.1	17746.9	11578.6	23865.3	27302.6	25559.6	25559.6	12806.6	10047.1	3992.83	29963.4	6584.09	14717.4	32838.4	30791.3	21837.2	29289.3	5717.88	29289.3	21744.4	15524.8	14944.1	11278	11257	13934.5	2812.28	5213.95	20986	13934.5	25017.3	16781.6	37551.4	25617.2	29701.3	31186.3	26129.2
ILLNVPLHGTIL	31331	28345.6	31488	126.78	313.1	3405.81	851.94	16337.1	483.68	1714.76	20089.9	24154.5	32353.5	14244.6	21958.3	19152.2	38436	37699.6	18634	18634	23124.1	20942.9	13991.8	21006.2	7966.51	10591.3	33575.3	32445.3	31616	38242.7	26396.9	38242.7	22910.7	16652	8024.21	17224.2	31226.8	8825.97	7910.43	19666.9	33240.9	8825.97	36015.8	30771.6	40059.2	24428.6	36807.2	37089.8	35773.4
LLNVPLHGTIL	32225.6	30111.9	32695.5	3424.47	626.66	3477.19	5598.93	20598.8	3281.31	6065.85	27779.3	31524.2	38149.7	28022.7	29720.6	25081.8	37072.2	36675.2	31624.2	31624.2	22857.5	22450.6	16031.9	28164.9	21376.7	22435.5	37618.1	35003.4	31367.3	39429.2	23453.2	39429.2	17768.3	11936.8	6367.12	23786.9	29112.7	6352.26	8744.42	19579.2	31135.3	6352.26	36662.9	31948.6	43147.1	30057.2	38591.4	36880.9	33092
LNVPLHGTIL	31787.2	23796.7	32563.9	25304.5	9521.12	5796.37	14058.9	28577.2	25925.6	25161.7	34675.5	35998.6	37644.1	24164.4	27478.3	22060.7	26921.8	26943.7	28138.1	28138.1	18481.8	15454.2	6967.49	31019.3	15702.7	29290	34683	33128.2	20541.4	30771	14143.5	30771	14445.7	8959.62	9248.91	27261.2	15826.9	8889.8	4416.57	11229.8	22260.5	8889.8	31582.5	24738.5	40296.1	26548.4	33836.4	34092.9	28991
VPLHGTIL	40267.8	35318.1	40814.3	36601.9	33315.8	31639.3	33406.4	41585	36986.8	38247.2	38888.2	41275.7	40882.4	37169	37821.7	33255.3	40820.5	41368.7	37162.9	37162.9	34807.1	34154.6	32590.6	41083.2	32870.8	40465.2	42697.5	41585	37270.5	42662.4	37373	42662.4	263.48	93.68	4651.8	38453.1	16150.3	33538.2	21105.3	31170.8	29252	33538.2	29038.5	22337.4	46305.3	36754.3	42315.8	12144.6	8143.34
LLNVPLHGTILT	31445.5	29318.8	33189.9	3621.14	2889.1	9949.67	6783.09	33236.6	5595.36	18387.1	28210	28973.2	36380	37113.5	38995.6	38100.6	43864	42607.1	33131.8	33131.8	27062	25762.3	24393.5	30191.5	33138.6	38828.1	35664	34221.5	36694.7	35948.8	27478.9	35948.8	20549	14076.8	20822.9	32401.8	37911.9	22816.2	25733.6	39128.8	38785.2	22816.2	37233.8	32527.6	44550.3	33650.2	38028.5	22864.9	29684.9
LNVPLHGTILT	37249.9	29681.7	38908.4	33183.4	27476.5	23262.4	25780.1	41845.5	34995.5	39229.2	38068.5	39358.5	39290.4	38655.4	41131.7	40204.2	43400.4	42301.2	36129.3	36129.3	28395	25845.2	21850.7	36164.9	34522	43477	37189.5	36395.7	35553.1	36246	27156.5	36246	19673.5	13627.1	27707.9	37869.6	34761.9	33978	29163.2	38484.7	38262.1	33978	36457.2	32425.3	45370.9	35714.2	38149.3	20887	27168.8
VPLHGTILT	38142.7	32402.2	39235.6	29449.8	34779.9	32989.8	24153.4	44415.1	32177.2	38617.7	34488.4	35395.3	34309.8	38685.5	41576.1	39713.5	43928.1	42486.9	26801.8	26801.8	27993	28613.7	33623.6	36212.3	31107.1	37649.4	37564.4	35281.8	34472	31277.2	24543.3	31277.2	3372.99	1349.35	26736.6	34709.7	28447.9	39563.8	27309.1	36912.5	33882.2	39563.8	28077	21106	46437.8	35521.9	39400.6	4685.95	8052.13
LNVPLHGTILTR	36142.2	22955.3	37434.9	25723.8	24251.6	25738.6	25854.1	41265.9	29141.4	30192.8	7005.66	5536.28	13598.2	38469.3	39394.3	37495.8	39309.1	33732.6	26953	26953	19722.9	23670.1	17592.5	1544.16	23595.5	35516.6	3494.35	1561.04	17220.5	1363.87	32362.9	1363.87	33466.1	28686.8	29673	41175.4	36660.6	31432.5	32675.4	40225.1	38238.5	31432.5	34826.6	30328.4	42213.4	25040.6	33428.5	37324.5	42348.8
VPLHGTILTR	34460.1	24322.3	36494.7	19516.6	18649.5	22982.4	20635.8	39363.2	23466.6	23782.8	1046.71	807.31	3220.25	35845.9	38158.8	35847.8	38307.7	32550.8	19739.2	19739.2	12304.6	20640.8	20499	768.73	17765.4	27170.3	3571.68	1157.44	12557.2	1400.85	32585.7	1400.85	14685.8	10355.8	30204.9	38994.8	37833.2	25522.8	29215.6	37425.2	36367.8	25522.8	27547.4	23162.4	42172.3	22058.3	34135.3	16684.4	32908.5
LHGTILTR	40299.6	29691	41428.3	33512.1	33724.6	35450.5	33528.1	45378.3	35521.2	38459.7	20703	18096.9	25816.4	37297.5	39311.7	35497.4	44851.2	42295.7	32434.5	32434.5	23838.2	26632.1	24784.8	8905.98	25226.3	41615.2	12534.8	7751.89	31945.5	16541	42694.7	16541	40888.1	38647.4	36831.5	43840.2	34519.8	37682.4	29177.7	44410.8	26840.7	37682.4	30762.7	29551	41304.8	21884.8	31085.5	41383.1	46288.8
VPLHGTILTRPL	36317.1	31334.8	36672.4	20986.4	17322.9	22758.2	19613.3	40939.5	25238.9	29226.3	24690.3	25674.3	31302.9	29566.3	33962.2	29557	39217.8	40778.6	31709.9	31709.9	24852.5	26412	19760.9	20875.2	19943.1	30425.7	30700.8	24163.9	30276.9	27173.5	25563.7	27173.5	74.09	38.23	5260.82	32472.4	19758.8	28726.6	17346	23590.4	25943.3	28726.6	28328.1	19166.9	41960.2	26259.8	36361.1	4865.49	3879.97
LHGTILTRPL	32198.4	25496.9	32992.6	23675	13464.5	11941.8	16545.6	40095.2	25483.4	27522	33199.9	32684.9	34081.5	19424.7	23692.4	16754.4	38837.3	38640.3	27267.7	27267.7	15320.2	16101.5	8386.55	27990.8	10401	30316.6	32592.4	31748.7	29953.7	33091.3	21038.5	33091.3	15586.2	10420.8	10369.2	27091	7690.58	17735.2	2410.24	17689.6	3544.12	17735.2	26754	20771.2	31451.2	14933.8	26267.2	26548.4	23860.7
GTILTRPL	34111.7	26471.5	34724.7	23680.4	16644.8	10490.8	10871.1	41420.2	26921.5	30173.6	31735.3	32717.5	28535.5	36281.7	38701.8	32669.7	33127.5	32193.9	34772.8	34772.8	6203.57	17278.2	13861.5	23621	20367.7	21445.3	36863.4	33603.6	21149	33639.3	17162.9	33639.3	11828.9	7375.68	11956.4	30841.3	24143	10714.5	9465.66	3661.4	33116	10714.5	33032.2	27431.4	42589.1	27109.2	38778.5	38733.2	36349.3
LHGTILTRPLL	31574.3	24053.3	31950.3	19759.7	15045.2	10819.5	8524.88	38001.8	26058	21458.8	31497.6	33693.6	31827.5	16880.3	21852.4	15203	34459.7	33261.8	27359.7	27359.7	7141.97	16869.4	11576	22427.3	12050.7	22817.9	30349.4	27743	24852.7	30874.4	9770.23	30874.4	23129.9	17310.4	18075	27664.5	13949.6	20433	7062.97	921.16	11179.1	20433	32119.1	27902.8	33048.4	17728.7	28753	34823.2	30144.9
GTILTRPLL	26795.7	17355.4	26770.2	6159.64	4073.91	1808.45	1199.71	31326.3	8481.92	9989.25	20225.2	20658	13820.1	15607	19874.4	11497.7	20253.6	17497	15590.8	15590.8	313.95	5497.9	3896.09	8305.28	4389.23	2723.43	26311	19874	9176.34	18401.4	2195.32	18401.4	8226.67	4839.82	16911.1	14866.9	20700.5	8284.1	5666.52	90.43	28903.7	8284.1	33098.4	26703.4	33413.3	14638.2	28225.9	32141.7	25482.6
GTILTRPLLES	33775	27034.8	36174.7	23728.6	19210.1	16104.4	12700	43289.7	25978.4	37071.8	29432.9	30366.8	23410.6	41947.9	43549	42539.8	43461.9	38898.7	36591.2	36591.2	7347.56	20475.3	24677.5	29966.7	35329.9	38411.5	39675.7	37060.1	30183.4	34329.1	27603.8	34329.1	38407.3	36123.8	35734.3	37711	43337.9	32059.7	35108.1	26822.4	43403.7	32059.7	42757.2	40038.8	44925	34216.7	38984.2	45058.4	46307.8
ILTRPLLES	31415.5	28433.4	33720.6	4798	3116.25	5714.54	3644.21	31620.5	4971.93	18121.8	17135.4	17941.8	25729.7	36074.3	38612.7	38538.4	45065.7	41274.9	24202.9	24202.9	15238.5	13496.8	19684.5	29064.9	27988.1	30949	37009.7	35025.8	33765.8	33981.7	27784.8	33981.7	33272.9	28725.3	32038.2	28075.8	35446.7	19984.3	16553	34119.9	36709.8	19984.3	38999.8	35504.3	44471.3	32281.1	36756.3	38265	42176.4
LTRPLLES	34139.4	28279.4	35908.4	34063.1	31215.6	28665.4	28905.9	45292.5	34634.2	42418.5	31782	36365.8	34235.6	43471.8	44990.7	43845.9	43662.7	40903.2	40607.3	40607.3	2711.93	19219.2	22668	31100	37902	41014.9	38578.1	36179	33094.9	37234.6	35548.5	37234.6	30577.2	26138.5	27982.4	42031.1	40056.6	25428.8	28385.5	22015.2	41141.5	25428.8	39405.8	34467.9	46586.7	37227.8	38771.4	41588.7	45931.1
ILTRPLLESEL	34173.4	32078.1	34451.1	2197.32	582.1	3521.03	4589.96	14184	2849.03	5454.82	28253.4	31802.3	37172.6	26413.7	29527.7	23363.3	38839	38813.4	31123.6	31123.6	12769.6	22055.5	16518.8	30243.5	19436.3	22880	37616.8	36613.4	32092.7	39674.9	25202.1	39674.9	20737.7	14842	20452.2	26442.3	28175.9	17264.9	18211.3	12256.6	33382.6	17264.9	39395.1	35934.8	37979.2	20396.5	32930.2	39089.4	36975.6
LTRPLLESEL	26001.4	21468.5	25824.2	17185	3830.17	1406.23	5849.92	26547.8	19496.5	18774.7	27810.3	30834.3	31456.4	26129.7	28094.3	20677.2	21034.2	20206.8	30338.2	30338.2	863.03	9437.84	5040.72	17193.7	12281.6	14157.9	28042.1	23956.4	13171.6	23553.1	4009.28	23553.1	2402.77	1498	7720.59	27676.7	17529.2	5041.04	8690.09	398.94	24452.1	5041.04	35513.1	28571.9	30782	9427.74	23874.6	31403.7	29481.7
TRPLLESEL	40205.1	33553.5	41016.2	34631.6	22959.1	20875	28268.7	42423.1	34274.9	32103.8	42122.6	40758.3	41638.6	28572.2	30228.8	18464.2	39886.2	37095.5	35383.8	35383.8	32124.3	30480	19535.4	37668.2	22015.9	39741	38503.4	38545.5	32094.4	38122.9	26741.5	38122.9	27432	21145.1	19100.2	33427.4	5769.78	33307.9	11707.7	39811.6	13348.2	33307.9	33969.2	27281.6	27568	8333.82	21519.9	36291.5	35612.8
RPLLESEL	41911.2	36703.4	42177.3	36741.1	33794.7	33023	34551.9	44836.1	37266.4	39769.8	40318.3	40607.7	41442.2	38366.2	39395.5	31427.8	44239.1	44358.9	41442.7	41442.7	35993.9	32308	26883.1	39960.1	28641.9	38702.7	44185.5	43904.8	40521.3	44305.7	40068.3	44305.7	311.3	100.11	9216.34	36507.4	23623.6	36865	25674.3	35322.6	33951.2	36865	33712.2	28746.5	43692.9	29107	37781.2	18953.5	13846
ILTRPLLESELV	25960.4	23770	27245.6	593.57	536.74	3000.45	1733.37	20116.9	731.42	7747.87	24145.3	28385.2	34377.8	29188.1	32350	31325.9	42248.1	40245.6	29237.1	29237.1	13128.1	22941.2	18366.4	27147.3	26582	31002.2	35219.2	33612	34328.7	36177.8	14742	36177.8	21497.8	16065.5	25584.5	19823.9	37133.2	26940.2	28420.8	28231.4	39032.8	26940.2	38572.2	34431.7	40805	26618.3	33363.8	28541	23775.9
LTRPLLESELV	23872	21873.4	24435.2	12433.2	7050.91	3642.63	4475.5	34718.7	15576.8	25134.5	33870.8	34551.9	34179.3	32546.6	34329.1	31412.1	35688	34431.4	35080.4	35080.4	3026.57	17647.6	12447.2	25751.4	24292	26702.5	33648.4	31393.5	28397.5	33175.9	5245.36	33175.9	17125.9	11314.7	21823.5	23916.5	33665.5	22536.2	26200.5	6633.79	37898.7	22536.2	37804.9	32372.8	38814.2	23156.2	30214.7	22486.1	17062
TRPLLESELV	34480.6	26379.7	35404.2	26750.8	21230.6	18218.9	20925.9	41990.6	28650.9	34726.9	37787.8	35862.2	36712.5	26283.2	30084.6	26228	40905	38936.6	33753.8	33753.8	25390.9	27758.9	19041.6	35792.8	25342	37950.4	37782.9	36910.5	33020.8	35073.2	16174.5	35073.2	12441.6	7682.59	23007.6	21600.2	21665.2	36599.5	23603.6	37325.7	29218.7	36599.5	36076.6	28675.3	20721.1	4694.27	11706.3	21358.2	14513
RPLLESELV	34986.4	28171.3	35526.2	20647.9	24117.1	22197	14059.8	41377.7	22371.5	30562.3	35378.1	32615.3	33251.7	27525	31070.1	24926.8	40848.8	41446.7	30432.9	30432.9	23820.4	23501.2	22480.2	33845.2	15562.3	21498	40855.4	39195.3	37151.3	36992.8	21226.9	36992.8	1465.19	430.84	17529	10790	27441.2	35659.8	20891.1	22928.5	33477.7	35659.8	30580.8	22387.8	42343.7	28683.4	34164.9	12430.8	6539.08
LTRPLLESELVI	24550.5	21564.9	23902.8	578.49	1674.1	5527.78	2332.98	28492.9	1283.32	10654	28393.2	32166	33208.6	23827.6	27987.2	25599.7	34489.5	34881.7	31766.2	31766.2	2048.54	16608	13001.3	26132.3	16610.6	15369	35573.1	33559.3	29205.5	35566.2	10472	35566.2	12187.2	7699.65	16857.2	12911.4	29686.2	11933	12549.3	805.44	33787	11933	36432.4	30040.3	34768.7	19524.6	29084.1	32486.4	31441.4
TRPLLESELVI	36139.5	31130.3	36327.3	1336.33	3462.14	12126.5	4015.1	31545.3	2266.99	13621.5	32797.9	34845.9	38289.1	25162	30368.5	25559.9	42192.8	41949.3	33586.2	33586.2	29435.5	27243.3	23786.7	36280.1	18818.8	18842.4	41748.7	41838.7	38779.8	42452.9	29684	42452.9	8877.69	5191.77	25141.9	12235.8	22353.4	23092.4	12712.2	27050.6	28758.3	23092.4	37400.9	32732.3	21405.2	6663.14	18150.1	31713.7	28710.4
RPLLESELVI	32900.3	26897.7	33264	235.13	728.99	4933.61	941.91	26245.3	322.29	5942.55	17945.6	21181	30901.4	13266.1	18375.2	14829.1	39045.4	40699.2	26387.7	26387.7	13320.4	14008.4	13503.1	24532.7	5580.25	1134.94	41418	39835.3	35910.3	39630.7	26365.2	39630.7	327.14	117.75	10839.1	1563.09	25994.7	4616.9	2898.81	7921.13	29229.5	4616.9	30869	23611.3	34864.3	15688.4	31143.1	10929.6	7295.75
LLESELVI	28517.6	27924.9	30432.9	6703.92	5517.69	16595.3	12391.5	35154.5	7005.51	25896.4	38131.9	39922.5	42791.9	34374.4	37150.9	35374.7	44194.6	44480	38436	38436	36611.8	32557.5	32570.9	41560.7	30760	35028.8	44349.3	44173.5	42276	45028.6	37555	45028.6	36338.3	31006.6	25149.2	21355.7	35807.9	23459.3	17844	31206.2	36903.3	23459.3	39314.6	37492.1	45606.2	37887.7	43388.1	38216.2	36379.6
RPLLESELVIGA	37314.4	29466.4	39155.9	7056.86	4274.82	13980	12222.5	40584	10430.3	32823.5	33969.6	35741.3	37004.9	35939.8	39672.7	37714.7	44092.4	42957.9	38330.9	38330.9	26089.9	28039.7	23957.7	33791.4	28522.2	35889.3	39855.6	38645.8	36353.2	37024.5	26618.6	37024.5	5367.18	2580.74	22193.8	19355.3	36410.3	30963.3	23349.1	38881.5	39495.8	30963.3	26473.8	21870.8	41961.5	23696	30070.6	25036.5	28282.8
LLESELVIGA	24031.2	21565.3	28769.5	127.95	37.95	483.91	541.2	21670.6	123.42	11092.1	24677.2	25372.5	33928.8	38488.4	40185.9	40682.1	42511.8	37753.4	30952.3	30952.3	24455.3	25562.1	19730.6	29954.7	33678.3	31630.1	34298.2	33402.8	28922.4	28624.2	7131.62	28624.2	35158.7	32197	25865.3	20120.2	36946.9	13992.1	20378.5	40598.5	36998.9	13992.1	12070.7	10875.4	43816.5	29859.2	32887.5	35020.1	39504.8
LESELVIGA	33787	25097	37119.2	20820.9	11782.4	6825.64	7888.63	43492.5	21162.7	37276.5	38479.3	36902.5	36521.6	38023.2	41165.6	39985.1	40522.2	36698.6	29731.9	29731.9	27091.6	28039.9	18477.4	36569	30585.4	37829.9	35971	36643.1	29357.9	29281.4	14170.2	29281.4	33949.7	30425.3	30414.8	13271.7	27386.3	19386.1	11412.6	42427.2	30756.7	19386.1	1068.95	1474.89	43012.4	28633.8	30345.5	25998.3	31996.3
LLESELVIGAV	24522.1	24221.5	26741	815.94	626	3851.33	1991.99	22892.3	662.07	13318.1	36234.2	38349.2	40167.7	39357.6	41218.2	40015.9	41684.1	38352.1	36410.3	36410.3	29906.1	24463.8	24347.6	37222.9	35145	39080.9	39794.8	39304.4	34003	39491.6	15681.8	39491.6	34700.6	30345.5	28922.1	24441	37530.3	25265.9	24459.5	27413	37807.4	25265.9	20480.6	19509	44768.7	35158.3	38734.9	39629.8	39637.5
LESELVIGAV	15694	15510.3	18242.6	10569.5	4141.38	2221.46	3008.54	34301.2	12214	26887.8	33831.3	34532.8	34320.2	33808.6	37078.6	34902.8	30990.2	27215	29355.3	29355.3	19888.8	15049.1	10389.6	32483.3	25161.2	31860.5	35108.1	34326.5	21739.7	29705.8	3375.91	29705.8	25889.4	21061.7	21946.9	7235.46	24735	13845	7716.75	16156.8	26477.2	13845	2824.38	2459.37	38999.8	26184.9	30703.1	28235.7	28691.2
SELVIGAV	32174.4	27445.6	34471.6	30470.2	27433.5	21829.7	20038	44377.1	32308.4	39883.6	40573.1	41344.1	40476.1	38339.6	40093.9	37372.6	39558.3	37514.4	37449.9	37449.9	32063.2	25795.2	22362.8	39081.8	31521.4	41866.3	39274.2	40309.2	32030.9	41293.2	27546.5	41293.2	30746	25910.7	20673	16752.8	26267.2	26705.1	11283.4	38888.6	34265.2	26705.1	1500.26	1707.83	44292.7	31912.3	35134	37249.1	36472.2
LLESELVIGAVI	25169.1	24686.3	26548.4	4540.71	1881.2	8080.14	7977.29	31735.3	4948.69	18969.3	34178.2	36804	40416.2	30558.3	34047.9	32682.1	40559.9	40276.9	34506.7	34506.7	31087.5	26312.7	23873.6	34339.1	26497.9	30605.6	38879.8	38503	35829.6	38903.3	22393.8	38903.3	32421.8	27155.6	21975.9	17564.3	35055.7	18423.7	12081.7	34084.8	35220.4	18423.7	14979.1	11217.5	41437.3	30883.4	37250.3	36118	35769.1
LESELVIGAVI	30371.1	26611.1	31876.1	25961.5	16839.8	13143.7	14349	43321.5	28102.2	38570.1	40106	41435	40310.1	29859.2	34797.6	32750.4	37288.2	38511.3	36746.3	36746.3	33652	28677.8	22059.8	39842.2	25207	36869	41212.4	41430.1	34085.2	38400.7	20905.8	38400.7	33863.5	29833	28221.4	11588.4	31871.6	19609.7	7857.03	32497	32175.8	19609.7	6574.98	5490.05	40854.1	30177.8	37409.8	33156.5	31635.5
SELVIGAVI	32901.7	22799.7	33790.3	18795.6	17810	10987	6464.37	42140.3	21240.2	32183.8	35260	34976.6	34165.7	16969	23114.6	18282.9	32624.5	34402.3	24341	24341	24234	18721.5	11231.5	34164.2	9640.02	20454.7	36891.3	36772.2	28399.3	34648.9	20275.3	34648.9	22317.4	16580.6	19035.7	4978.6	19187.7	9966.58	881.15	28247	23646.8	9966.58	574.55	506.98	36371.3	22944.2	28230.5	24670.3	21265.3
LESELVIGAVIL	29721.6	27012	31627.3	11503.4	6580.89	10538.2	12275.8	39352.9	17338.5	23638.7	37696.7	38929.9	39818.1	33226.6	37339.5	36139.1	39412.6	38215	35521.6	35521.6	36674.4	30654	23084.1	38253	28596	37706.9	39704.5	39081.8	32969.8	36325.3	23831.5	36325.3	35207.8	30682.9	25823.1	21990.7	30800	17432.4	8598.16	35696.5	31112.1	17432.4	6189.09	6123.95	40990	28697.4	37852.4	31584.9	30127.6
SELVIGAVIL	33961.8	25574	34730.3	2467.85	889.54	4405.5	4668.34	33240.6	3721.95	9898.98	29342.9	29049.8	33116.4	25689.9	31891.2	28921.2	37412.3	34663.5	26802.7	26802.7	28270.9	23109.8	15786.1	32118	17472	24517.3	37444.7	36045.4	26785	34114.7	17258.4	34114.7	25071	18817.2	17598.2	16235	25156.6	6090.58	2457.83	30040.7	27076.1	6090.58	3289.23	2381.13	38855.4	24943.2	33862.8	29554.2	26054.6
LVIGAVIL	39752.2	35720	39825.8	12570.5	8717.59	6156.04	4623.6	36946.5	18867.1	18273.2	33606.9	35839.7	35406.4	34842.9	40073.5	34131.7	34731.1	33101	32966.6	32966.6	26600.7	26897.7	21871.1	35524.2	25728.6	30592	38857.9	37031.7	24303.9	31963.4	16249.5	31963.4	26543.5	19956.7	22224.1	33300.7	29926.5	10818.2	8937.16	10304.4	32969.4	10818.2	33937.6	28559.9	45866.5	37317.3	43029.6	25585.9	20837.6
SELVIGAVILR	37585.9	24512.2	39187.2	20261.7	18236.7	22449.6	19311.6	41918.9	26372.3	31847.8	6534.27	2498.1	582.26	38727.3	41642.2	37610.8	34720.2	23087.4	23632.3	23632.3	18377.1	26616.5	21586.6	672.09	20422	34404.5	2388.12	737.72	3028.14	43.61	22675.7	43.61	40003.3	36948.5	33731.1	32516.7	38644.5	31263.6	22178	39508.7	39793.1	31263.6	14995.8	16436.8	41807.9	24214.4	31817.5	38608.9	41626.5
LVIGAVILR	33426.7	21586.8	35036	17010.9	14460.6	9565.32	8607.93	35560	22140.3	23612.3	1989.77	636.65	201.6	32353.1	36362.3	30724.4	25733	11993.6	9371.5	9371.5	8847.49	19927.3	11768.8	124.44	11332.9	21512.7	189.76	68.15	473.57	8.15	7959.1	8.15	38502.6	35689.9	38276.6	39991.2	39636.7	25009.2	27874.8	25623.8	38142.3	25009.2	31389.4	26378.9	41234.2	22956.6	31864.3	28408.2	40770.6
VIGAVILR	39180.4	31880.5	40969.2	32422.2	32692	32569.5	28734.4	43767.2	34685.2	38020.7	13723	6765.79	7697.32	40957.6	42137.2	40618.3	43415.9	37596.5	28611.5	28611.5	25129.6	27266	24895.3	2300.25	26542.3	38748.3	6171.37	2544.94	18285.5	653.45	34399.7	653.45	43628.7	42148.5	40482.7	44443.4	45504.7	36856.6	38630.3	40810.4	45095.4	36856.6	39993.4	38452.6	46687.2	36803.2	42983.5	43464.3	47683.7
LVIGAVILRGHL	35681.4	30122.4	35637.1	4858.02	2191.57	1116.71	1025.19	30803.6	12691	9585.94	27624.7	27268	28982.6	28707.6	35011.4	29259.9	20836.9	15723.9	28097.3	28097.3	19071.7	17477.3	11281.4	19478.8	16955.2	24147.7	25518.7	19004.8	13276.3	9427.23	3912.31	9427.23	15547.5	11749.6	13851.2	30462.6	32032	6898.92	14577.6	8700.16	34050.2	6898.92	37798.4	32930.2	42025.6	29516.2	38037.6	33924.4	33199.9
VIGAVILRGHL	38925.2	33621.1	39122.8	10874.9	6747.07	10275	10686.6	34891.9	17646.2	18947.1	30270	32759.6	34896.4	31171.8	36414.2	32142.4	40558.1	40068.3	33533.2	33533.2	23536.6	20883.6	17171.8	29432	21068.6	26198.8	38292.4	35171.6	31830.6	38895.3	26546.1	38895.3	21363.5	16613.1	20735.9	33852.9	34618.9	20057.8	22594.4	16472.4	38768.5	20057.8	41004.7	38375.3	44663.7	34357.7	42204.7	41563.4	40831.6
IGAVILRGHL	35344.8	29661.5	35779.6	23059.7	8343.2	6090.97	12881.5	39189.8	27122.1	27372.4	34095.9	35955	35980.7	26944.8	31050.6	24693	37081.8	38501.8	33814.4	33814.4	13472.7	12679	6172.71	26329.2	15918.9	29980.9	34713	31717.5	27101	33235.9	13383.4	33235.9	12654.9	8959.72	13855.3	29321.7	25301	14967.1	12521.6	6820.47	32579.7	14967.1	37859.4	32937.7	42168.6	27783.5	37332.6	35180.8	33325.6
AVILRGHL	38290.7	31572	39142.3	29705.5	21262.1	15354.1	19187.5	41699.9	31396.2	31280.2	32760.7	35524.6	32575.5	38229.9	40330.6	34184.2	33676.8	31555.9	36228.4	36228.4	13860.4	16559.2	15805.5	29162.8	24372.9	31651.7	39555.7	36448.9	22921.1	38388.6	29056.4	38388.6	10816.2	6664.08	2174.45	35590.4	21151	14808.3	15530	16792.9	35195.2	14808.3	38042.1	33409.7	44839	31810.6	40928.9	41550	40078.7
VIGAVILRGHLR	35600.4	23801.9	37085.4	26881.3	20827	25390.3	25537.2	41006.9	31602.4	34197.1	8314.63	3542.47	5851.63	38241.8	39621.7	38016.2	42859.1	35846.2	25019.5	25019.5	17917.5	25105.5	18641.3	310.69	24433.9	35870.3	1131.19	473.83	19035.9	1027.4	35299.3	1027.4	38243.5	34316.8	28886.5	43369.4	41919.8	33673.5	35432.1	38038	42970.9	33673.5	40885	38574.7	44830.8	30105.4	38607.3	44114.8	46647.2
IGAVILRGHLR	36415.8	24304.2	38216.2	36563.5	32581.8	30335.3	32105.2	43469	38322.2	38452.2	15097.4	11075.3	9253.71	37362.9	38383.2	35389.6	43027.2	37377.5	26765.5	26765.5	13454.8	22141.3	16042.2	289.5	23192.3	38580.2	1204.61	555.41	19939.6	1503.49	35205.1	1503.49	36901.7	33777.9	28362.8	43263.9	39797.8	35432.5	33301.1	35626.6	41856.3	35432.5	39273.4	37264	44445.8	29464.5	36926.9	42920.3	45772.8
AVILRGHLR	32071.9	17071.5	34090.3	28309.4	25650.7	20280.2	19412.3	40258.6	28724.4	31501.3	2707.39	1044.22	331.17	35720.4	37255.9	32086.1	30794.3	17691.7	12570.6	12570.6	1903.13	12922.6	9191.64	23.19	12173.1	22209.5	191	59.33	2410.53	84.13	21878.4	84.13	31742.5	27597.5	23655.3	40591.5	35151.8	27738.8	29173.2	29828.2	37459.3	27738.8	33049.4	27671	40624	17795	30063.1	38005.9	45152.1
VILRGHLR	39201.2	28819.7	40779	36550.4	38585.2	37713.4	34751.4	44328.2	37554.6	39096.2	13065.9	8652.19	10156.2	39477.4	41069.1	39796.5	44268.8	40275.2	26089.1	26089.1	16558.3	22884.7	25004	630.1	25202.3	38330.5	2233.76	1060.69	25646.8	4875.71	41504.6	4875.71	39320.2	36137.9	28652.1	44129.1	41497.9	35652.5	33566.6	37716.3	42289.7	35652.5	38464.3	35417.6	45686.2	31088.2	39532.2	43839.8	47452.6
IGAVILRGHLRI	34535.4	27244.7	35354	20905.1	18778.5	18406.2	17646.2	39946.7	25303.4	29855	28198.1	26959.1	30980.4	21077.9	26692.4	23936.2	42729.4	42582.2	30989.5	30989.5	16637.7	20345.4	15952.4	6032.4	15780.8	19886.6	11484.4	6416.22	35948	15903.8	25995.2	15903.8	34473.5	29871.2	23341.5	24702.9	35971	29505.3	24909.8	21346.2	40446.8	29505.3	40135.1	36959.6	41321.3	29331.5	36712.5	43198.4	43446.4
AVILRGHLRI	30648.4	22714.7	30904.1	10478.9	6606.64	4499.58	4794.16	34771.7	12685.6	19802.9	13730.8	12979.6	11400.9	19367	24926	20352	24813.8	24360.7	23117.6	23117.6	2547.94	11392.3	9107.3	1401.13	9128.91	5325.88	11275.8	3728.48	17820.5	5966.71	8909.07	5966.71	17394.1	13934.4	7255.69	11491.1	28848.1	12324.5	15237.9	4766.39	37147.7	12324.5	40081.8	35145.4	38771.8	22206.1	32983	41448.9	40871.8
VILRGHLRI	30228.5	23800.6	30171	4398.45	6489.46	7062.28	2412.77	26224.6	5653.6	8518.43	15118.2	17917.1	20076.2	4053.43	7520.9	5965.29	33611.3	34970.1	12205.3	12205.3	2242.81	9186.38	8117.74	16905.4	1629.56	522.37	33281.2	29519.3	28649.9	36170.8	17896.4	36170.8	16714.1	10569.9	8356.03	5539.58	19889.7	13374	4463.26	1008.85	31846.4	13374	36563.5	31766.9	36222.5	20988.7	32205.7	35203.6	33008.7
ILRGHLRI	35693	32920.2	36288	17980.8	11349.6	19965.5	21121.3	38924	17421.6	24836.6	26507.6	34609.9	39599.4	24082.4	27804	26967.6	40257.8	41260.1	33519	33519	6313.54	18651.2	18997.2	32464.3	17462	21208.8	39956.2	38683	38065.2	44686.4	38298.2	44686.4	21970.7	15984	2805.77	20597.5	30105.4	16017.9	14255.4	19551	38533.4	16017.9	38210.4	33597.8	42226.1	28563.9	38281.2	43748.8	44142
AVILRGHLRIA	38286.1	30722.1	39653.8	17115.4	8807.37	3843.67	4646.67	40549.3	18700.1	32096.9	23794.9	27972.7	26462.3	38504.2	41634.1	38654.1	35708.1	29049.5	36224.1	36224.1	832.56	14532.3	16959.6	7866.98	28128.4	33243.8	25877.9	15176.8	21087.3	24201.3	20174.7	24201.3	19778.1	17400.3	14171	30509.1	35154.1	16563.2	23734.5	28994.2	39241.5	16563.2	40900.5	36981.6	44044.2	31004.6	36465.5	42713.2	44536.8
VILRGHLRIA	34276.7	27949.7	35558.1	9925.04	6455.36	5981.84	4342.41	37535.5	11004.9	23997.4	19384.6	24562.2	27497.3	33642.9	37579	35680.3	39530.5	35196.8	29478.5	29478.5	857.97	10649.9	15522.6	22210.9	24131.5	26537.5	34916.8	30554	27284.3	35269.2	25697.7	35269.2	16034.4	13017.9	8499.83	26352.9	32058.3	11910.5	16931.9	28369.5	35816.4	11910.5	38835.2	34339.8	42809	28744.3	33096.3	40463.9	42915.7
ILRGHLRIA	38624.8	32491	39748.3	7849.97	1829.65	3131.46	5855.05	35444.8	6766.37	18853.7	18076.4	29967	36395.3	38400.7	40316.6	36989.7	36740.4	31649.6	34461.2	34461.2	310.69	7638.83	11417.6	19838.9	27838.9	27236.5	31907.8	28870.5	25163.6	38713.1	30287.7	38713.1	7613.66	5156.39	959.82	24368.7	18922.3	4360.68	5240.37	29129.7	27689.3	4360.68	34456.3	26470.1	41909.8	25669.9	31350.4	35519.2	40261.7
LRGHLRIA	43060.3	37771.8	44340.6	38866.7	33605.8	35186.1	37509.1	47404.8	39355.5	43827.9	39752.6	43459.1	44146.8	43380.6	44496.4	44010.4	45988.8	44001.8	44429.5	44429.5	13858	31575	32978	39387.4	41354.4	45877.9	42498.4	41927.5	41439.1	45280.2	43881.5	45280.2	30729.4	26531.4	13693.9	41943.8	25994.7	31991.5	28243.3	44751.8	34031	31991.5	38688.8	34117.3	36144.6	7649.41	12748.7	43909.6	46857.7
VILRGHLRIAGH	39156.7	28740.6	40574.8	36667.3	36022	36208.8	33675.3	45371.4	38837.7	41461.5	16407.3	25596.4	28123.5	41772.2	43828.4	42357.5	43396.2	38533.4	26355.2	26355.2	18738.8	13132.8	23310.2	15044.1	28955.3	39097.9	28882.1	23130.1	35473.5	35245.1	44677.7	35245.1	37218.1	33689.9	27316.5	43478.8	41599.4	24135.9	22808.3	35520	39929.8	24135.9	38349.2	34983	43701.5	24635.9	34698	42958.9	47023.8
ILRGHLRIAGH	40673.3	32143.4	42268.7	36220.2	31488	34148.3	35734	45663	37823.4	39566.8	13613.7	30821.6	35768.4	43263.5	44593.7	42675.4	43238.7	37630.3	32936.2	32936.2	11876.5	12663.8	21872.7	14203.5	31003.2	38680.4	30023.8	23654.8	35424.1	38699.3	45126.7	38699.3	32285.6	28997.3	20203.5	43187.7	40251.2	12519.8	15187	34250.4	36999.2	12519.8	36569.8	33045.1	43258.3	19936	31258.6	41738.3	46658.4
LRGHLRIAGH	40462.6	26755.4	41950.6	41917.5	39463.8	38449.7	39071.6	47517.8	43113.9	44575.9	29844	36031.3	36440.3	42166.8	43766.3	42045.2	43692.9	39824.1	34647.7	34647.7	12313.8	10853	18200	17449.5	28013	42438.2	29462.2	25088.1	35102.4	35306.2	44198.4	35306.2	33674.6	30123	19822.2	43493.4	28681.2	23148.6	11544.5	35171.6	25836	23148.6	31739.1	27684.5	29085	1735.77	9928.58	39075	46165.2
RGHLRIAGH	40541	25176.2	41530.2	39062.3	37026.5	34891.5	32611.1	46346.9	40038	42050.6	12094.5	24079	24184	41568.4	42396	36621.3	42742.3	38923.5	30252.4	30252.4	733.13	1922.73	6959.05	2944.78	14019.5	28679.4	25594.5	18259.2	32550.5	32763.5	43381.6	32763.5	24729.1	20895.3	14531.6	40555.9	28746.8	12559.1	4209.87	18034.4	32594.2	12559.1	31734.6	28862.7	41022	16552.6	30015.6	38101.4	44527.7
ILRGHLRIAGHH	39335.9	28184.4	41046.8	37817.2	35132.1	37338.7	38464.3	45829.8	39727.3	41689.1	17601.2	31589.7	36908.5	42297.5	43842.6	41574.7	44108.6	38765.9	30119.1	30119.1	14155.3	10014.1	19912.7	17641.8	30741	41784.8	31883.3	26026.5	36353.2	37632.3	45700.6	37632.3	34083.3	31472.4	26056.9	43663.7	41311.1	12269.5	13085.5	36997.2	29947.5	12269.5	35385	34357.7	41200.3	20115.4	30522	41738.3	46652.3
LRGHLRIAGHH	42706.3	31903.3	43930.9	45787.2	45295.9	44922.1	44680.2	48433.5	46513.7	46864.3	35586.6	40040.6	40285.7	43598.5	45017.4	42953.8	46517.7	44320.5	36765	36765	23359	16883.5	25519.2	27939.4	33402.1	45616.1	36228	35029.2	41759.1	40929.3	47339.8	40929.3	39800	36957.6	32752.2	45432.4	38463	34915.3	16292.7	42563.7	25848.8	34915.3	34655.2	34672.1	32777	5201.05	17326.5	41894.9	46964.3
RGHLRIAGHH	39667.6	24528.2	41092.2	41697.7	39335.5	38432.2	37906.5	47231.8	42682.3	44167.3	20289.4	29551.3	29873.1	40414	41846.4	36888.9	44123.8	41644	30576.8	30576.8	3790.23	2684	9817.39	8968.35	20449.6	37923.3	31478.5	25996.6	36554	34369.6	44632.8	34369.6	31828.8	30291	24555.5	41358.4	38571.4	16674.1	5073.99	28747.4	21896.4	16674.1	34577	33754.9	32888.2	11276.4	23497.1	40431.9	46173.2
LRGHLRIAGHHL	36416.2	29546.5	37243.1	23051.4	8084.95	13231.2	21659.4	41189.2	24813	26137.4	31728.8	35826.5	39882.3	29057.6	31703.4	26452.6	42411.6	41817.4	34754.4	34754.4	5833.43	16434.3	13272	25013	20238.9	31836.4	35628.6	33289.2	35261.6	40304.4	32215.9	40304.4	13011	8501.12	4265.21	31190	15192.6	7684.59	10887.5	25495.2	25654.6	7684.59	36442.2	30370.1	20106.2	1264.5	12325.1	39459.5	39462.9
RGHLRIAGHHL	38600.2	30457.3	39217.8	21816.5	8997.51	14058.2	19444.5	41149.5	21980.9	25287.5	24330.5	30511.1	35919.2	23844.4	25563.7	16782.9	42679.1	42601.5	35812.1	35812.1	1061.69	8964.27	8201.96	15867.3	11001.3	15119.6	37462.1	34612.9	36313.9	41406.3	34655.2	41406.3	5036.85	3687.32	4439.85	23475	20995.1	4869.39	7117.28	11928.8	32524.4	4869.39	38906.7	34861.3	37395.3	15486	31280.5	41845	39656.8
LRIAGHHL	41275.7	33946.1	41450.3	33735.9	22280.2	25019.2	29733.8	44902.1	34312	36484.9	39430.9	41776.2	42213.8	32024	35786.6	29251.3	42627.8	41440.4	36805.2	36805.2	18380.3	25598.1	20478.8	34694.6	23160.7	39150.4	38996	39025.2	35804	42267.3	37306	42267.3	19524.4	13368.3	7588.25	33277.6	6795.72	19768.2	3776.64	29409.7	13215.4	19768.2	31488.7	24828.3	20462.4	1447.92	9669.06	38540.1	37202.8
RGHLRIAGHHLG	39087.7	29907.7	40664	35228.8	24655.6	27235	31694.1	45483	35852.1	38217.4	32924.9	35653.6	37567.2	30479.4	33596	28680	45091.5	44369.4	37576.6	37576.6	5930.35	13110	11751.2	24719.5	22541.6	35435.2	39593.4	37088.6	40015	40436.3	39166	40436.3	24833.4	19861.9	12960.8	32911.7	32838.8	21382.5	19821.8	33848.9	37409.4	21382.5	40129	37439	15558.4	949.05	5909.6	42736.8	44727.1
LRIAGHHLG	41025.1	33581.8	41892.1	38876.8	32223.5	27626.5	32423.9	47547.7	39830.1	43444.5	38779.4	38839.4	39165.6	28986.7	34640.2	31622.2	43959	41571.1	32210.6	32210.6	12686.4	18872	16669.1	31015.3	19895.2	37805.4	37633.1	36272.7	36559.9	36355.6	35582	36355.6	34984.1	30573.8	22148.3	32351	19330.4	26978.1	5615.37	32877.9	14127.2	26978.1	33136.1	26600.4	10904	1044.14	3241.96	33514.7	40246.9
RIAGHHLG	39738.9	32003.2	40814.3	37115.9	30306.8	29367.4	32518.4	46415.7	37068.2	41815.2	20253.6	26870.9	32433.7	37516.1	39064.9	35151.4	44152.5	42188.2	37849.2	37849.2	5974.85	9326.59	12217.9	26584.9	24390.3	30005.9	42581.3	40044.9	36561.9	41169.6	41076.2	41169.6	27978.4	23579.9	25653	36462.3	39596.8	23586.5	20669.2	29307.4	38467.2	23586.5	41824.2	39702.3	39669.7	19144.3	27240	43662.2	46357.9
LRIAGHHLGR	33818.8	20636.8	35487.4	28208.8	23068.4	23058.7	24975.7	40891.7	30064.7	34243	1266.32	1780.59	3782.08	32507.5	36772.2	33230.9	36485.2	27143.5	18606.4	18606.4	6805.58	14457.3	13482.9	281.85	14524.3	30266.1	1477.29	345.71	8577.34	307.3	29054.5	307.3	33418.7	30873.4	27739.1	39956.2	30025.1	29822.4	27212	35213.5	29110.2	29822.4	33507.8	28662.3	14411.2	103.53	1771.25	40069.6	45563.3
RIAGHHLGR	29342.3	18050.2	31512.2	18657.8	14811	13377	13575.1	36278.6	19375.6	23799.8	67.07	88.8	153.8	29327.7	30713.1	22911.7	31855.7	22812.5	8709.67	8709.67	386.71	5088.17	4852.24	11.69	5747.84	7417.13	1192.18	148.5	4280.51	258.09	23438.5	258.09	18995.1	13759.1	24800.9	35175.4	33114.2	19475.2	17992.9	19359.5	33704.8	19475.2	35159.8	30964.7	35532.3	6783.6	21732.1	36438.7	44911.4
IAGHHLGR	39141.4	31181.9	40773.3	39144	38558.4	36940.1	35578.5	45236.2	39874.1	42844.2	22958.3	22017.8	22733.1	43689.2	44099	42330.9	44221.8	40981.2	34163.4	34163.4	20719.5	23791.8	25930.9	3983.04	32497.7	42916.6	10010.5	4050.27	29252.9	9452.15	41382.2	9452.15	39912.9	37292.7	34507.8	46181.7	42139.9	39257.7	37067.4	39045.9	42198.8	39257.7	40009.4	38331.3	46539.4	34752.9	40697.9	43742.1	47522.4
RIAGHHLGRCDI	33169.4	27493.5	33504.5	12567.5	4563.66	5772.71	8229.43	37642.1	12224.7	24017.1	16508.3	22686.2	29245	27953.6	29826.6	23181.2	36638.7	36420.2	30919.2	30919.2	3555.95	9135.53	9179.52	9182.1	12660.2	6429.21	33554.9	26627.5	30867.7	33548.4	19146	33548.4	13253.7	9869.47	15484.2	17189.2	28708	15439.5	13740.8	12040.7	34193.4	15439.5	40699.2	36888.5	35266.1	19182	30366.5	42977.9	42766.9
IAGHHLGRCDI	35734.7	32484	36683.2	36505	30578.5	27931	30310.3	45501.7	37052.9	41637.3	39592.1	41201.2	40836.4	35414.9	37797.2	32208.9	43122.3	43974.2	39496.3	39496.3	23279	23468.9	23084.9	38800.8	28525.9	38950.1	42435	41842.3	40075.7	43902.4	34858.3	43902.4	27349	22487.8	22217.4	35674.5	27520.9	33130.7	18938.9	20873.7	29900.6	33130.7	40136	36262.1	41442.2	31763.5	36956.8	42626.4	40626.7
AGHHLGRCDI	34880.2	27345.5	36868.6	34745.7	28087.6	26841.8	28695.5	46075.9	35649.4	41081.1	36700.6	37901.2	37856.5	32868.3	34561.6	30244.8	43072.4	43512.3	38470.1	38470.1	11547.3	16628.7	13306	35015.6	24512.2	35759.9	40851.4	40129.5	37651.9	42450.6	32694.8	42450.6	23634	19049.5	19260.5	26729.1	23027	27153.5	12680.4	32371	27326.2	27153.5	39494.1	36001.7	38326.4	25426.1	31740.1	42944.5	41917.5
HHLGRCDI	38818	32939.5	40213.8	42296.6	41345.9	40987.8	40577.4	47982.8	42483.7	44154.9	42289.2	43448.3	43451.6	35184.2	37428.1	31880.2	45280.7	45625	40246.4	40246.4	28116.5	27831.4	27603.2	40016.7	29934.2	42954.2	42680.9	43024.5	42151.8	45452.5	41072.6	45452.5	30124.7	25477	18805.2	37773.5	14651	38619.4	18322.7	42538.4	20017	38619.4	35329.9	33220.1	40796.2	27558.4	33326.6	41514.4	40152.5
IAGHHLGRCDIK	35738.6	25528.1	37093	39625.5	38042.1	36875.8	36376.4	46400.6	39977.8	43477.9	13633.1	15367	11510.1	38875.1	40416.6	37754.7	45537.7	43919	35891.3	35891.3	10796.6	18109.3	21749.1	18053.7	30478.4	43018.4	30380.3	24905.2	32949.8	18606.2	41473.6	18606.2	38770.1	36489.6	33419.4	44249.6	39153.3	37207.2	32844.8	37863.1	38821.8	37207.2	40274.8	38657	42305.7	24607.4	31176.8	43477.9	46271.3
AGHHLGRCDIK	40692.2	30694.5	41996.9	42854	41609.3	40212.9	39971.7	47552.3	43028.7	45213.2	19734.2	20130	15659.7	39639.2	41576.5	38301.9	46498.6	45368.5	38953.9	38953.9	5035.38	20781.9	22673.4	16325.7	29745.7	43976.6	34478.7	31164.7	37279.3	29073.4	43803.7	29073.4	39825.4	37607.5	35690.3	42769.2	39776.7	38167.9	30788.6	42995.6	39168.1	38167.9	41731.5	40759.2	41957.9	23138.1	30069.6	45254.3	46980
HHLGRCDIK	39810.3	24905	40862.9	41499.7	39358.5	37066.6	38530.1	47202.2	41093.9	43263.9	23369.1	20859.7	18696.8	31179.5	34072.6	26899.7	43493.9	41864.5	29802.7	29802.7	6749.85	16000.9	16489	14366.6	18598.8	41460.6	17120.9	14158.1	30810.3	15085.1	39767.3	15085.1	37540.8	35557.3	30678.2	42878.1	30288	39134.3	19074	43351.6	17108	39134.3	32727.7	30655.3	36227.6	14683.5	17910.7	37124.8	44021.3
HLGRCDIK	37350.8	30245.8	38879.3	37359.7	34962.2	39043.8	38447.6	46738.7	36772.2	41959.7	16078.7	9844.61	19908.4	42698.9	43295.8	41811.1	46859.2	44603.8	35608.1	35608.1	21222.1	26215.8	27379.8	21094.1	34582.6	41880.8	32737.3	27205.8	37413.9	25836.2	44896.3	25836.2	41456.1	39331.7	32836.6	44573	43977.1	36032.5	38786.5	45447.6	41979.2	36032.5	41732.9	39577.5	45153.1	29314	36639.9	44883.7	47920.6
HHLGRCDIKDL	39140.6	33477	39545.4	32031.6	22453.2	29994.5	32300.7	45441.7	33551.3	39537.7	40919.6	41942.5	42538	31026.4	34734.1	27204.1	43988	43565.5	38656.2	38656.2	26691	26625.8	24379.5	38240.2	25473.2	42399.2	39904.3	40044.5	39812.1	42748.8	39288.3	42748.8	30454.7	25925.8	18374.5	37900.4	14653.5	34539.9	17739.5	39546.3	15970	34539.9	37088.2	34158.2	40057	26297.4	32948	39042.5	36704.2
HLGRCDIKDL	34090	31059.3	34594.9	6213.25	1154.03	7701.49	13069.7	34881.7	6030.06	18882.4	32901.7	34340.2	40687.3	35450.1	36568.6	34073.4	40080.4	40015.4	35090.7	35090.7	14547.7	21047.8	16666.7	32550.8	25914.6	32087.5	39205	37829.5	33695.8	39970	28223.5	39970	19514.3	13989.7	6874.71	28779.2	34027.3	14597.4	21872.7	33145	36695.5	14597.4	40348.9	35859.4	43637.2	29704.9	39480	39306.1	40048.8
LGRCDIKDL	41985.1	37959.1	42478.7	37160.5	27974.5	24270.5	29245.9	46135.3	38297.3	40413.1	40935.9	43428.5	43200.8	40842.6	42206.5	37189.9	43713.3	44251	43039.4	43039.4	11713.9	21797.1	18501.6	38847.8	33161.5	41721.6	43052.4	42495.6	39421.6	44753.2	37651.1	44753.2	20619.1	13840.6	11619.1	36830.3	26629.2	23987.5	15673.5	22482.2	35524.6	23987.5	39307.8	34758.9	45493.9	35713.8	41668.4	38830.2	38781.5
GRCDIKDL	44651.2	40409.2	45190.2	44001.3	40300	39921.2	42331.8	48535.8	44384.3	46426.7	45258.2	45531.8	45661	43993.7	45329.2	43116.3	46546.4	46109.8	44948.3	44948.3	36122.7	38428.5	34955	42997	40084.8	46423.7	45114.9	45410.7	43609.8	45859.6	44656	45859.6	40591.5	37604.6	32344.4	41804.7	35143.9	41389.3	34554.1	45434.8	40918.7	41389.3	42921.2	41195.4	34624.1	9073.27	20405	46621.5	46819.2
HLGRCDIKDLPK	21538.8	16849.5	24285	31716.1	28395.9	33186.3	33678.3	43854.9	31969	39720.4	2907.1	1221.24	3645.55	41498.7	41414	38853.7	45303.3	42859.5	27937.6	27937.6	9108.39	22973.2	23828.2	11287.8	29054.5	35526.6	26567.3	20684.1	29997.5	13039.5	40897.4	13039.5	38113.8	35306.2	27793.8	41036.2	43048.7	33805.3	36121.5	42467.1	42209.7	33805.3	40533.1	37607.1	39748.3	7034.68	18812.1	42301.6	46621.5
LGRCDIKDLPK	30911.5	21993.5	33851	39805.1	38565.6	37014.5	36246.4	46106.8	40457.8	43805.6	11417.5	14094.2	9369.27	42495.2	43031.9	40129.5	45764.4	44946.4	36319.8	36319.8	1521.92	20886.8	23512.9	9862.32	30479.7	40303.1	30230.4	24601.8	33556.8	22686	43111.1	22686	39044.6	36592	29967	43005.8	43498.6	33116	31863	37870.9	42067.9	33116	40683.8	38793.2	36439.5	3750.33	13361.9	42487.8	47002.9
GRCDIKDLPK	33286.7	23409.1	35711.9	36389.8	35705.7	34221.5	33070.2	46854.1	38657.9	43086.9	16410.7	13445.3	12362.4	38769.3	40746.8	38621.5	44559.5	43683	33871.2	33871.2	11284.6	24871.3	25237.3	15127.5	22910.9	40126.9	28022	25171.8	31879.2	19275	41090.8	19275	40695.3	37936.9	35208.6	39279.8	39573.2	37288.6	27696.8	42866.9	38166.2	37288.6	39018.8	35937.1	18392.2	165.96	1243.77	43348.7	47263.5
RCDIKDLPK	26545.5	19996.7	28854.9	39633.7	41274.9	40986.9	37639.2	46192.2	39857.7	43489.7	9771.92	5219.15	6998.01	43879.2	43657.5	41554.5	47712.1	46514.2	36225.2	36225.2	7616.55	23753	31781.3	14651.2	32402.5	36848.6	35653.2	30078.1	38828.9	25636.9	44324.3	25636.9	38377.8	32256.3	38324.7	43941.4	43667	40762.2	32269.2	39934.1	43493	40762.2	42706.8	42691.5	45926.6	32103.1	39502.2	41406.8	46141.8
GRCDIKDLPKEI	38020.7	32394.5	39178.3	37489.2	27613	29172.3	34712.7	46445.8	38122.5	43345.5	39875	40550.7	39635.8	37239	39824.5	37432.9	42984.4	43248.5	41255.6	41255.6	25545.8	30894.8	25987.6	37855.7	31210.6	41734.7	41719.3	41060.6	40459.1	41514	37064.6	41514	39035.7	35413.3	32242	30783.3	39200.4	35333	33902.7	42384.1	42136.7	35333	42765.5	39454.8	21304.5	3468.7	11608.3	44943	45090.1
RCDIKDLPKEI	35108.1	31241.3	36456	33899.1	26276.9	25910.4	30191.9	44902.6	33503.4	40096.9	37579.4	37682.4	41006.9	37474.3	39106.8	35477.8	42146.3	43012.8	42207.9	42207.9	9525.87	24425.1	22528	37173.8	26663.5	28700.8	44132.4	43066.9	40601.6	44385.3	38081.2	44385.3	31291.4	25908.8	28921.5	27440.6	41482.1	28924.6	31550.8	32549.8	43446.9	28924.6	42938.4	40651.3	45518.5	36633.2	43095.3	43821.3	42693.4
IKDLPKEI	42897.6	39445.9	43621.2	43210.6	38109.7	38674.2	41171.4	46750.3	43326.2	45505.7	45214.6	45951.5	46799.9	43474.6	44586.5	42735.4	45367	45909.7	45111.5	45111.5	37866.8	38587.7	35691.8	45234.7	40159	45771.3	45803.5	45638.3	44121	47208.3	43225.6	47208.3	40144.2	35403.4	30585.4	37872.1	34068.2	41552.2	26787.3	44109.5	39106.8	41552.2	39480	38803.3	46767.5	39460.8	43142.9	45415.2	45319.9
IKDLPKEITV	35759.5	32848.7	37686.5	26915.4	24920.6	23026.7	19647.5	41189.6	29099.5	34238.9	39345.7	40087.8	41498.3	35687.2	38453.9	35429.8	44829.8	44738.7	39821.1	39821.1	28853.4	31580.5	25037.6	39708.8	28169.5	37823.8	42662.9	42366.6	42141.7	42349.7	33016.5	42349.7	37181.8	31257.9	27736.4	20090.8	26821.8	37477.5	12352.4	40937.7	35346.7	37477.5	37524.6	34835.3	43102.3	31171.8	35007.2	41633.2	39133.8
KDLPKEITV	39507.8	36367	39762.5	20493.5	22581.9	17822.8	11422.4	40452.1	20198.7	29341	36145.4	34455.2	36141.8	30140.6	32815.3	22862.4	42570.2	43634.4	38680.4	38680.4	20476	25737.8	15661.1	32058.3	14053.1	18495.6	41621.1	41043.3	40701	40849.2	29602.2	40849.2	36619.3	31192	28387.9	7988.95	33316.5	37862.7	27456.6	36585.7	43656.1	37862.7	36797.7	32322	45468.8	36811.2	40377.7	41859.1	36919.3
IKDLPKEITVA	41221.7	37222.1	42501.6	11430.9	5655.19	8244.31	9703.96	22834.7	11044.7	26658.9	41657.6	42465.8	43864.9	41240.9	42055.6	39949.3	45705.5	43390.5	44088.5	44088.5	32393.4	34590.8	31870.2	41851.4	39869.4	45062.8	44772.6	44378.6	40514.7	45366.1	36042.3	45366.1	40462.1	36727.2	35514.3	37007.7	37691.4	30284.1	25302.3	45617.1	39341.4	30284.1	41804.7	40615.6	46789.8	39459.9	41081.5	44071.9	43751.6
KDLPKEITVA	38861.7	34033.6	40756.5	5890.06	1750.69	2756.96	4637.28	22074.8	4508.4	21817.9	32456.6	34718.3	37793.5	38555.5	38632.8	34585.2	41996.9	38448.9	40982	40982	16107.2	21291.5	17744.2	34456	31287.7	37597.7	42556.8	41568.4	34825.9	41271.7	27917	41271.7	34127.2	29807.6	29273.8	24751	39069.5	16906.1	24953.8	42608.9	41702.6	16906.1	41294.1	36941.3	46749.3	36291.5	39821.1	42907.3	42822
LPKEITVA	42720.6	39960.5	43767.7	31026.7	19607.6	21956.7	25930.3	39937.2	28089.4	40402.2	41492.9	43917.1	43035.2	44397.8	44817.7	42729.4	43840.2	42435	42858.6	42858.6	30273.6	37312	35078.9	42648.6	41285.1	46067.9	41969.2	41150.9	36495.5	40075.7	37197.5	40075.7	4046.94	1837.61	4234.54	40696.6	27292.2	33336	31092.9	44726.6	36945.2	33336	25699.4	16022.9	47331.1	38562.6	41063.7	9331.33	21194.3
IKDLPKEITVAT	40541	36823.9	42377.2	31722.6	21033	23846.5	27973	40948.3	32361.5	41160.7	41418.4	42800.7	43059.4	43164.8	44220.9	42708.2	45623	43717.6	42911.5	42911.5	28707.6	35850.9	33129.6	40340.6	39768.6	45489.9	40270.4	39236.4	38381.1	40047.5	31865.4	40047.5	6693.27	4006.38	21154.7	41547.7	34546.7	36932.8	26530	46037	38663.3	36932.8	35401.1	28598.2	46306.8	35852.1	38957.3	22941.2	32186.9
KDLPKEITVAT	42364.3	39328.2	43497.2	29184.6	21654.2	24487.1	26440	40949.7	27693.2	40137.7	39305.7	40716.8	41278.9	43277.5	44050.9	41552.2	44958.5	42536.1	43039.4	43039.4	25772	33441.1	28488.3	38211.2	37028.1	43884.8	39760	39726.4	38714	40943	30761	40943	2533.76	1343.06	24434.7	36391.8	39387.9	37701.2	38320.6	46139.3	43420.6	37701.2	37241.4	31988.3	47283.4	39734.2	42999.3	32035.8	37272.1
LPKEITVAT	38996.5	36204.5	40295.2	33240.2	28925.6	26078.6	26157.8	44778.9	33866.4	39723	36939.7	38992.2	38360	41554	43443.6	39792.7	35156.4	32603.3	34104	34104	20345.7	30105.4	28104.3	35136.6	32259.8	39649.6	29569.2	26748.8	20669.4	21553	12455.8	21553	304.53	118.66	2585.74	35337.2	14145.5	26601	18882	40263.4	23425.5	26601	16646.9	6934.92	45791.6	34462.3	36836.7	421.8	2570.54
LPKEITVATSR	41533.8	33378.6	42901.3	41563	40588.4	38411	36686.7	46651.3	42348.3	44331.1	31754.5	29593.2	28535.8	43852.1	45017.4	42970.5	40363.3	35880.4	34495.5	34495.5	25883.8	31436.6	29064.2	9848.24	32864	44217.5	3582.01	2059.01	19106.2	2763.41	34014.4	2763.41	18784.4	13842.4	25745	42935.2	40687.8	35817.6	32458.7	44289.8	39422	35817.6	18239.3	17813.7	45643.2	29669.8	35320.7	20427.5	35463.2
KEITVATSR	40144.7	26989.5	41344.6	34128.3	33111.7	24609.8	22474.6	45241	35176.6	40049.2	20333.8	13328	12968.2	39884.5	41893.9	36360.7	41249	35376.2	28154.9	28154.9	14181.7	15938.5	13888.9	1334.01	16107	32044.5	10769.6	7007.1	25084	7055.33	34661.6	7055.33	38756.3	35170.1	37016.9	34443.7	39233.5	26180.7	13255.2	41889.9	36839.9	26180.7	11245.5	12000	39699.8	13238.3	23693.2	39663.7	44979.9
KEITVATSRTL	37343.1	31144.5	37540	23607.2	16031.9	11482.5	11244.4	41963.4	27225	30588.4	30101.8	32272.7	31505.1	26317	30307.4	20713.9	27295.5	29003.6	36377.6	36377.6	3708.45	14139	11024.5	23918.3	10209.5	6990.67	38700.1	35759.5	20761.9	34303.8	10285.4	34303.8	19291.5	13527.2	27166.4	19729.5	31747.7	10559.6	2248.33	172.16	31940.3	10559.6	18537.5	14071	37513.6	21499.4	33994.9	35658.2	33467.2
ITVATSRTL	29491.9	23432.9	28677.2	10718.7	4774.02	2163.02	2677.44	31364.2	12218.9	12979.1	25282.6	27835	25410.7	11269.1	14484.1	7202.26	13942.5	15749.5	22062.6	22062.6	2598.14	7389.1	4328.72	22267	3671.87	1662.2	32873.9	27773.6	7664.74	19311.2	1914.63	19311.2	4747.55	2364.14	18856.3	20553.4	10813.9	1602.04	414.52	9.54	12848.3	1602.04	28650.2	21430.2	38621.1	24628.2	35828.4	11733.8	8764.31
ITVATSRTLSY	1208.24	1050.68	2057.96	32317.1	30572.5	27014.6	24261.8	43241.9	34877.2	38026.9	3156.05	7599.09	1390.01	34180.4	37072.2	31537.1	14226	5453.23	270.18	270.18	9931.06	396.31	2303.96	18875.5	5795.87	10075.2	31235.6	22712.2	7001.72	6883.34	30914.5	6883.34	29801.4	25040	27504.5	39570.3	30188.3	244.07	430.43	13.24	14180.6	244.07	19641.8	17649.7	39151.2	27536.6	38032.2	3674.1	33406.4
VATSRTLSY	822.98	538.79	1415.27	31671.9	30863.7	25533.6	22207.3	41930.2	34139.8	35682.6	1969.9	6596.64	1366.16	26678.5	30135.7	22252.3	10194.8	5297.83	73.56	73.56	3792.44	148.16	1117.86	16116.5	1839.73	7369.86	24778.1	17135	6233.45	4825.33	28598.2	4825.33	14171.6	8234.68	11440	33782.6	9427.23	191.44	16.38	12.55	1543.43	191.44	7816.66	4999.54	33916.7	20503.2	33834.9	39.05	7889.57
ATSRTLSY	1826.39	1202.16	3481.59	37641.7	34004.9	30672.3	31424	45534.2	37394.9	42604.8	5946.03	12133.9	3716.6	40974.9	41567.5	37662.5	24582.4	14641.6	2988.95	2988.95	6994.98	481.1	3823.67	23336.5	13830.7	18837.5	36891.3	32130.9	16238.3	22766.6	36153.6	22766.6	30254	24398.5	28302.7	40246	33054.4	2160.22	1607.36	296.86	21718.7	2160.22	23499.2	21023.9	41018	28593.9	38739.9	15056.3	39652.1
ITVATSRTLSYY	439.51	439.29	780.78	28612.8	25005.7	19670.1	18009.4	42065.6	31280.2	37311.6	4350.5	6720.63	2023.78	37294.3	39129.2	33614.2	12968.7	2085.89	375.53	375.53	9756.82	81.74	532.15	11629	6046.71	16689.8	23078.1	15794.5	4406.78	2459.24	22888.4	2459.24	35573.9	32192.2	32898.2	39757.8	37879.5	478.58	1662.9	40.58	21937	478.58	23621.5	21453.7	39967.4	28101.3	37493.3	12906.5	40506.8
VATSRTLSYY	169.97	189.12	301.24	28496	23635.6	19122	20478.8	41462.8	29728.6	36091	1153.51	2470.81	503.43	33399.6	35435.2	29534	10515.3	2712.7	167.53	167.53	3758.94	31.86	223.95	8973.39	3799.01	13124.8	20866.9	13537.4	3971.81	2309.2	21519.9	2309.2	24424.9	18782.4	22426.8	35006.8	25535.3	308.77	243.82	30.62	10297.4	308.77	17945.6	14158.5	36670.1	22517.2	33098.4	1461.07	28182
ATSRTLSYY	42.76	72.18	77.33	23986.7	16525.8	7946.88	9694	40156.4	23510.3	33133.9	208.98	469.8	41.56	30741.4	31108.8	19350.5	2858.42	303.98	45.31	45.31	464.48	10.34	63.42	3257.01	1034.47	2574.4	19471	10069.4	1061.7	668.17	11927.8	668.17	25713.5	20416.7	33308.2	29381	29781.5	168.32	260.4	8.28	12802.4	168.32	17828.2	15258.7	32131.3	17071.5	30064.4	7578.24	34918.3
TSRTLSYY	2632.23	1347.32	4340.06	38700.6	35569.2	33525.2	34079.6	46079.9	39498.4	43533.9	15848.8	23160.7	14938.6	40940.8	42060.2	37741.6	25883	14521.8	5149.81	5149.81	1838.9	428.77	2912.08	17400.7	15111.3	30927.2	27947	22368.9	15732.1	18210.7	34562.4	18210.7	31772.1	26711.2	26818.3	41418.4	36032.9	2596.25	1731.74	672.9	25551.6	2596.25	20067.8	18777.9	43146.6	31453	37779.6	20216.2	41883.1
VATSRTLSYYK	8432.23	5067.19	12103.3	35159.1	33133.6	31312	30028	44310.4	35706.1	40074.8	544.84	380.71	72.14	36546.9	37550.6	34287.5	36865.8	27337.2	10353.1	10353.1	125.54	1452.31	5280.09	525.35	16926.4	30437.5	12191.8	4716.63	13481.5	594.22	31849.5	594.22	35354	31677	32355.2	41880.4	40028	12241.3	9359.54	4324.17	31396.5	12241.3	33873.8	30964	42320.4	25190	32751.8	27749.9	44611.1
ATSRTLSYYK	2685.51	1678.48	4346.83	27708.8	21963.6	18118.3	19610.4	42111.2	26607.9	34909.6	19.83	12.23	4.73	33165.8	33148.6	28048.8	26313.6	12056.6	5013.79	5013.79	10.81	194.22	1072.78	52.94	9418.87	16211.6	6043.77	1650.95	2853.53	36.54	18877.1	36.54	32815	28499	31950	36968.1	41955.2	4650.34	11407	2596.28	34193	4650.34	34956.9	31608.2	37491.7	16242.9	24516	35761	45363.1
TSRTLSYYK	18494.2	6621.81	21052.4	34539.6	29651.5	25355.5	26765.5	44048.9	34465.3	38233.2	167.71	116.01	26.99	30721.1	31711.3	25564.8	35253.2	30464.5	11547	11547	6.71	2761.5	2191.15	29.94	7975.39	16964.2	995.52	164.03	3009.68	35.42	17275.6	35.42	27362.9	21912.3	24611.9	37838.5	35407.2	21110.1	18624.5	13936.8	34495.1	21110.1	30389.5	25531.7	39061.1	16250.6	21755	30319.2	43489.2
VATSRTLSYYKL	13173.5	8363.81	18149.3	28297.2	14651.6	10805.5	17561.1	40963	28293.8	31804.4	9943.64	9721.3	6214.06	19925.4	23225.2	20079.5	37324.1	32744.8	19621.8	19621.8	3353.19	4398.3	8572.7	8200.1	14232.1	28924	25556.8	19322.9	24572.5	9473.14	17548.2	9473.14	11353.7	7697.07	5225.98	35192.9	17990.9	18417.3	11345.6	4465	29484.5	18417.3	34842.5	30877.7	23484.2	3831.38	20314.6	32884.3	33898.7
ATSRTLSYYKL	14054	8843.37	18076.6	18719.5	5885.48	3482.8	7985.75	38017.4	18342.8	27141.5	1373.72	1004.09	167.58	21229.9	23437	16675	31745.6	25868.7	20371.6	20371.6	919.87	2043.09	5480.68	3449.98	10762.9	13453.9	27029.5	20559.4	17172.9	6223.21	7056.33	6223.21	25620.2	19062.9	21077.7	30669.9	29651.2	16476.9	17916.1	1716.26	34739.7	16476.9	37639.7	33478.1	21306.1	2869.91	18632.6	41746	41720.7
TSRTLSYYKL	20830.1	13309	21788.4	23416.4	8662.68	6546.3	13154.5	39084.8	25399.4	25775.4	3449.09	4226.57	1700.33	15383.5	18484	14610.3	32533.6	31983.9	23204.6	23204.6	203.06	6481.32	2719.25	2847.86	8347.36	15431.8	16444.8	9690.53	16940.7	3769	2903.74	3769	11838.5	8003.75	6774.58	27487.5	14430.7	12157.9	10244.5	1204.31	23516.7	12157.9	32061.8	25247.1	16556.4	1586.53	13524.1	33968.8	33298.5
RTLSYYKL	31090.6	20684.4	32124	15674.8	15386.3	12406.9	7009.91	35359.4	18714.8	16283.9	22508.5	20539.6	19968.1	6440.64	8604.67	4537.57	38193.1	37669	26074.4	26074.4	1979.06	6109.65	3710.53	6503.73	2047.08	1375.59	30503.5	25810.3	30967	34638.4	22372.5	34638.4	22035.2	14584.1	11061.8	19306.6	23826.3	20445.8	8768.58	611.78	34908.9	20445.8	33398.5	28149.1	31512.9	8941.9	25506	40214.7	37914.7
TSRTLSYYKLGA	24390	18813.1	27577.5	13872.7	6036.32	13772	17385.6	41357.1	14289.8	33405	19487	20571.9	18730	36339.9	38483.4	37276.9	43075.2	40300	33415.8	33415.8	552.78	11901.7	11628.7	13243	28164.9	35710	26683.2	22277.6	29099.2	20723.3	12445.1	20723.3	29197.9	25032.5	19185.2	33320.2	34025.1	25699.4	26745	27444.4	38937.4	25699.4	38309.8	32461.1	37433.7	12988.1	19086	41379.9	44624.1
RTLSYYKLGA	20760.6	13453	23805.2	2823.95	1449.8	2447.77	636.73	30155	3340.66	17824.3	6029.01	6981.75	7012.26	25431.3	29070.2	24315.5	39216.9	34220.8	19880.2	19880.2	92.48	2522.02	4356.06	4625	9820.04	5473.03	27814.5	21080.7	23026	20675	7253.1	20675	22332.1	17688.7	17657.7	11552.3	30363.2	11230	10003.5	5144.86	36034.8	11230	36768.6	30971	32180.7	9855.27	16020.9	39955.7	42965.4
LSYYKLGA	31916.8	25484.2	34520.1	25303.7	18487.6	16268.5	17108.3	43447.3	25681	36684	25473.5	32357	30527.9	41159.8	42894.8	41722.9	41811.5	38833.1	36523.2	36523.2	4330.12	12809.4	18985.1	28765.5	32912.8	33343.9	34396.7	32594.5	29388.4	34312.4	22396.2	34312.4	31619.1	26635.3	10658.7	32147.6	22409.8	19358.7	10282	13018.5	33454.9	19358.7	33223.7	24973.8	44428.1	29984.2	32501.9	37744.5	42946.3
RTLSYYKLGASQ	35508.5	22001.1	37193.1	31177.5	27619	26639.6	23415.2	43115.8	33021.5	38807.5	13150.2	15041.3	14467.8	28217.4	33242	21254	42117.1	39376.3	30863	30863	3141.3	6595.5	10074	6408.87	8994.88	26444.9	29098.2	22523.1	27695	22789.8	36984.8	22789.8	29939.4	27124.1	30623.5	39214.4	39919.9	18959.8	16684.1	14676.2	34868.1	18959.8	36234.2	32740.8	39410.9	18783	28720.7	41021.1	46264.8
LSYYKLGASQ	30495.5	19565.4	33005.1	31068	24627.3	20288	22554.8	42327.7	32881.1	37890.9	14250.6	18869.2	16734.1	27779.3	32416.9	22042.4	36628	32134	20032.6	20032.6	5821.19	6559.99	9749.42	12891.6	11155.2	31538.8	20683.7	15457.2	16298	8780.16	27854.9	8780.16	27766.7	24655.6	23586	41765.9	33246	9535.36	7694.57	8054.05	23969.9	9535.36	29577.5	23560	41600.3	25156.6	31755.2	31907.5	42833.1
YYKLGASQ	42687.4	31847.8	43419.2	44128.1	41817.4	40362.9	41204.3	47785.4	44417.9	44812.8	39659.4	40812.6	42269.1	32932.7	34969.4	23638.7	44611.6	42848.4	30319.9	30319.9	19208.2	23223.7	21430	29295.3	24803	46478	28251.9	27666.3	36910.1	37407.8	44807.5	37407.8	37276.5	33693.2	25298.2	46436.8	37783.7	32543.1	25354.7	42758.1	29830.1	32543.1	30940.9	28227.8	45756.5	34127.2	40126.4	38644.5	44998.4
LSYYKLGASQR	32202.2	19831.6	35035.3	34435.8	31552.5	29324.2	29298.8	42940.8	36050.8	38497.2	3543.69	4108.22	2301.97	32037.2	34043.2	25203.2	37651.9	30794.6	22930.5	22930.5	5748.96	12982	12128.7	112.04	11285.3	31422	826.54	387.97	9216.04	256.31	30243.2	256.31	36835.9	33440.8	29865.7	43794.7	38788.2	27835.9	25872	21286.7	37097.5	27835.9	35246.7	30650.3	42756.2	23113.8	32684.9	39888.8	46029.1
YYKLGASQR	39615.7	19954.3	41523.4	39065.3	32603	29798.9	35217.3	44382.4	37003.3	35177.7	22362.8	18197.1	22219.3	21987.8	22399.9	8266.46	36755.9	30160.8	11875.3	11875.3	2396.02	11809.6	4660.32	114.93	5339.73	34672.1	62.88	73.84	16406.2	2959.08	30371.1	2959.08	35850.1	32542	24477.3	45161.8	36209.9	34090.7	30556.7	39747	31694.8	34090.7	30449.7	23528.4	41755	22346.8	33412.9	37666.9	44894.9
YKLGASQR	45028.6	37088.6	45663	43392.4	42351.1	41233.3	40505.9	47837.7	43900.5	45271.4	37668.6	37738.7	39188.9	42989.1	43643.8	39500.1	46217.2	44408.8	39605.4	39605.4	23665.8	33837.1	29065.2	6377.19	33224.8	46620.5	6602.42	5006.31	36394.2	24699.1	44393	24699.1	42319.9	39664.1	35699.2	45361.6	40533.6	40893.9	23326.1	46464.9	33618.2	40893.9	36242.9	34858.7	44186.4	22386.5	34522.8	44165.4	47277.8
LSYYKLGASQRV	23636.9	19183.3	25238.9	15362.2	6802.79	3393.2	4967.25	36235.4	17695.4	24491.6	19705	21162.5	20390.4	11165.1	15458.9	6123.49	33094.9	29380.7	25982	25982	5688.7	10932.2	7084.48	3187.83	6655.06	23077.6	8661.37	5626.62	20010.3	6154.77	3187.97	6154.77	27681.5	22051.7	13602.9	22396.5	23052.7	15311.8	10412.5	2520.25	32539.5	15311.8	35548.9	28374.4	40041.4	24309.1	29711.3	39269.6	40021.1
YYKLGASQRV	34260.8	22009.9	34415.3	18514.8	12470.7	10365.4	10414.1	36743.1	17080	17601.2	33765.8	32557.8	35064.8	630.87	715.56	92.95	34154.6	32801.8	7238.04	7238.04	4922.84	13134.2	4072.5	3934.55	1026.85	30247.5	3738.82	3219.1	27575.1	22931.3	15100.7	22931.3	27703.1	22569.2	11207.4	20873.7	24721.3	22374.7	6036.45	29853.4	23558.7	22374.7	33961.8	27255.9	35373.1	16482.7	24893.9	35611.2	36326.1
YKLGASQRV	38682.1	31562.7	39351.2	17819.7	14246.3	7815.14	4481.36	42556.8	18978.3	28119.8	41401.9	42810.4	43169.9	27963	33328.4	26617.7	39246.6	36091.8	31924	31924	23043.2	24260.3	16797.3	39709.2	19159	34562	42163.6	40972.3	32454.8	41507.7	24249.8	41507.7	31286.6	25131.8	24245.8	11296.9	14884.8	24155.5	478.05	31469.3	11069.3	24155.5	27952.4	21141	30228.1	9458.6	18662.3	30002.3	29258
KLGASQRV	40372.5	37793.1	41000.2	8652.38	3717.85	13615	14298.9	39387.4	5150.15	25278	31616.7	34685.2	42347.8	37531.5	38700.1	35253.2	45269.9	44418.4	42109.3	42109.3	17375.9	19673.9	19268	35407.6	27496.2	30752.7	44871.5	43775.8	41674.2	45782.2	36649	45782.2	38624.8	33762.9	32331.4	19654.5	41277.1	28091.3	27977.8	37961.1	42024.2	28091.3	44183.1	43105.5	46175.2	33879.3	41313.7	46323.4	46607.4
YYKLGASQRVA	37807.8	29951.4	38720.7	15067.7	7649.41	19012	21502	42199.2	13036.8	33471.2	36026.3	37827.5	40823.2	11882.8	14686.4	5466.82	43277	40618.3	27513.1	27513.1	5135.96	19264.6	14487.9	14710.6	13508.6	42331.8	15466.3	14038	36494.7	36776.2	33446.6	36776.2	32720.7	27747.5	15664.1	35630.1	29802.4	23076.9	18143.2	40466.1	29141.1	23076.9	36793.3	31743.2	43724.6	29027.8	33342.1	38286.6	41033.5
YKLGASQRVA	34930.4	31031.8	36029	7682.1	2225.46	10132.4	13371.9	39810.3	5352.63	29877.6	32180.7	34876.8	41061.1	38934.1	40565.2	39959.2	44301.8	41613.4	35649.8	35649.8	13865.6	20915	22575.8	35914.2	36421	41160.2	41870.4	40454.2	35637.4	40799.8	29598.7	40799.8	26660.6	22216.9	16148.1	27596.9	23956.4	14202.7	1516.58	39674.9	14656.9	14202.7	31377.5	25790.4	39780.2	17567	20229.1	31987.3	36386.7
KLGASQRVA	39075.4	35807.5	40353.3	9418.46	3853.49	12317.3	14400.5	41333.4	5941.27	28764.2	19917	24062.9	35140.4	40138.2	41091.2	38841.5	45695.1	44337.8	37727.3	37727.3	1095.93	7676.86	12350.4	26295.7	29412.2	24336.5	43397.6	41008.2	39929.8	42729.9	36330.8	42729.9	23586	17659.6	21924.9	21163.2	36520.8	11421.7	9618.87	36175.5	36413.9	11421.7	41962.4	39867.7	44653.1	28759.9	35552.7	42118.5	43329.5
LGASQRVA	42491.5	38819.7	43625.9	38634.5	33068	36382	38471.4	47575.4	38106.4	44851.2	40610.4	43022.1	42701.7	45014.5	45406.3	44718.4	47497.3	47074.2	44997.9	44997.9	21242.8	29627.8	29010.2	41176.7	42029.7	46159.7	44573	43507.1	42582.2	43896.2	41328	43896.2	31897.1	27400.5	19197.4	41437.7	35063.7	35299.3	28611.5	42441.9	38896.2	35299.3	40273.4	36647.1	47106.8	38626.1	40453.4	40962.5	44573.5
ASQRVAGDSGF	26923.9	17024.3	28411.3	36044.6	28315.9	18172.9	21684.5	45642.3	36789.7	41172.7	33409.3	34934.2	31998	25269	28409.8	20870.3	28470.4	25230.2	30342.8	30342.8	18483.2	6572.7	5306.72	30371.1	10986.5	18210.5	40761.8	38744.1	25721.3	37087.8	35612.8	37087.8	30068.6	25122.5	25730.2	35286.3	33933.9	831.3	444.63	596.15	19465.1	831.3	30868.7	29553.9	16753.2	3198.61	23668.6	32165.7	41653.9
QRVAGDSGF	40108.6	31728.8	40446.4	38528.4	32506.8	21941.5	25886	47194.5	39734.6	42339.1	39380.6	41195	40805.5	22332.6	29705.2	17717.4	27389.8	21896.6	25188.2	25188.2	34033.9	15634.9	11828	36629.2	7854.13	29109.6	40491	38554.3	23118.6	34538.1	34335.4	34538.1	30978.8	24068.1	29690.4	34206	16998.4	9701.34	146.18	17587.5	2177.72	9701.34	27928.8	23029.7	7659.85	936.61	11787.5	19099.6	35352.9
RVAGDSGF	35848.2	28034.5	36141.4	35438.2	26997.1	19775.1	25561	45033.5	35259.6	40337.6	31903	33382.2	35797.8	31041.5	33310.4	23072.1	28180.2	26595	34125	34125	20549	6851.61	8767.16	33577.1	12174	16303.6	43517.4	41613.4	27433.2	39256.8	38869.7	39256.8	18949.2	13929.5	32856.5	36893.7	38719	3740.48	2454.72	2490.57	23943.4	3740.48	37765.3	37003.7	36597.1	16647.5	36148.9	31551.5	40356.8
ASQRVAGDSGFA	25856.9	18333.8	29514.2	26233.7	11793.4	8100.36	14271.3	43920.9	24258.4	41443.1	31575	33350.1	30546.4	38850.8	40280	37363.7	37525	33176.2	37091.4	37091.4	4391.84	8104.92	10620.9	30039.7	29901.9	38833.9	39070.4	36194.3	26138.5	32057.6	15236.2	32057.6	32718.9	29052.3	27848.3	33904.9	37907.3	18421.9	12948.4	22659.5	35284.8	18421.9	39945.4	37037.7	35043.6	15014.5	29682.7	42529.2	45656.6
QRVAGDSGFA	32519.5	25383.2	34355.8	24482.6	9238.41	5373.11	12440.6	43372.2	22568.7	40997.6	30842.7	33328.1	34151.2	40266	42283.3	39704.9	33121	24197.1	34749.9	34749.9	10621	9888.6	13849.1	33817.7	32295.8	41140.7	38229.4	34940.2	15507.5	20655.7	3017.28	20655.7	31381.2	26523.4	31151.2	35792.4	29753.1	23245.5	13476.2	33114.2	22778.2	23245.5	40631.5	37071	27406.5	6590.29	8625.74	39351.7	41623.8
RVAGDSGFA	24352.3	18690.1	26442.3	8454.06	1202.06	422.06	1319.09	36312.3	6259.67	28792.9	15727.8	16929	18136.5	37441.4	38705.2	33348.6	29875.4	20177.3	22480.5	22480.5	733.55	743.93	3004.64	20378.2	19511.3	21570.5	35676.8	30419.4	12534.9	15414	2229.92	15414	11619.5	7415.37	31126.2	21001	32575.1	9737.52	9683.83	13620.7	29769.5	9737.52	40414.4	35481.6	41516.3	26698.5	29230.8	31360.9	34468.6
VAGDSGFA	38991.8	32100	40444.2	38316	31616.7	28767	31106.4	47021.2	37693.8	45232.7	41661.6	42556.4	41448.9	45425	45952.4	44898.2	45240.6	43134.9	41422.5	41422.5	26345.8	25183	28089.8	42099.8	41622.4	46653.3	44458.8	43882.5	37900.4	41433.7	32485.4	41433.7	37875	33738.4	38354.6	43627.8	41277.5	36882.2	30500.2	39062.3	41035.7	36882.2	41603.5	39320.6	47657.4	42066.5	43684.9	38338.8	43073.3
QRVAGDSGFAA	37439.4	29067.7	39090.7	23911.1	14899.7	10940.5	10851.6	44603.4	24527.6	39772.9	32568.4	32839.1	33110.6	39064.5	41786.7	39439.5	42714.6	39536.9	37952.1	37952.1	11424.1	13698.2	17902.6	31265.7	32165	38234.4	40685.6	38652	32331.1	35681.4	24096.8	35681.4	26932	21982.8	30499.2	32494.9	24773.5	23018.3	17325.6	36968.8	22660.5	23018.3	37539.6	32199.5	28720.7	3389.05	5897.01	35629.3	37925.8
RVAGDSGFAA	26345.2	18531.7	28323.8	5276.49	1252.39	539.29	822.96	34647	4438.46	25382.9	13553.1	12712.6	13403.9	35729.7	36549.2	32978.3	34035.8	28182	23555.2	23555.2	782.91	2136.71	4613.91	15405	19289.9	17029.9	34795.4	28286.5	16503.6	17364.4	4058.6	17364.4	5185.26	2980.52	22978.7	15739.4	29951.1	5240.08	7549.84	18902.9	29507.5	5240.08	36460.4	30773.6	39373.8	18651.2	25277.4	27445	30628.5
VAGDSGFAA	26805.5	19516.8	29173.6	14980.9	9065.62	5642.84	4232.89	39111.8	12350.4	32773.8	35218.1	33085.2	30106.7	38657	40613	37687.3	42539.8	39973.9	27369.1	27369.1	9630.01	10287.7	13814	31550.8	27266	34817.2	36933.3	33977.7	29537.9	29399.8	8516.4	29399.8	15139.8	9340.22	26113.1	29370.6	23702.7	19519.1	7629.41	22780.9	23312.8	19519.1	29152.1	22725.5	45083.7	33876.3	36475	8417.73	12173.6
AGDSGFAA	36293.5	26170.5	38818.8	37097.1	35456.7	33356.9	31751.5	46084.4	36521.6	44709.7	41847.3	41634.1	39950.6	43285	43618.8	42284.2	47273.7	46210.7	43035.2	43035.2	27867.2	27164.1	29275.7	40376.9	40923.1	45901.8	44436.2	43988.9	42072.9	44105.7	38325.9	44105.7	34494.7	28542.9	35208.9	40039.7	36759.8	38437.2	27821.5	43688.2	40912.9	38437.2	39943.6	37004.4	47270.7	39462.1	41586.4	38844.9	41510.9
QRVAGDSGFAAY	3051.62	1163.43	5821.26	30207.5	24171.2	18361.2	18943	42529.7	30543.8	39310.8	7874.73	11833.7	10697	33312.6	36926.9	31386.7	23173.5	10210.9	4048.08	4048.08	15900.1	168.19	1001.7	14109.5	8051	18336.4	31138.4	25529.5	14159.9	17103.9	33706.7	17103.9	29334.7	24696.5	30457.3	37755.9	26990.4	500.16	334.28	6514.65	3483.63	500.16	16764	14619.6	10626	1401.48	10728.6	14892.3	38106.8
RVAGDSGFAAY	1083.81	752.42	1909.13	21473.4	15346.1	8261.19	8109.93	36576.1	21924.4	32433.7	1146.69	2368.67	856.07	29414.8	32612.5	22690.9	8961.36	2822.03	474.79	474.79	3353.85	34.41	229.98	6103.58	1400.47	2317.91	29188.7	19409.8	6326.67	6715.61	26784.4	6715.61	14024.8	9771.71	29651.2	31251.1	32344.7	38.32	92.1	123.71	12761.4	38.32	15926	15747.8	36972.8	19384.2	33390.5	3892.59	30853.3
VAGDSGFAAY	195.2	192.66	351.75	28818.7	25816.7	20966.7	18550.3	35104.7	30137.4	36506.6	13214	15376	7671.88	33693.6	36105.5	30330.4	21323.4	12335.4	729.49	729.49	19374.6	157.44	800.55	22480.7	7635.19	23576.6	29957.6	23646.1	13260	11687.3	30786.3	11687.3	21976.4	15146.8	29291.5	35659	27405.6	232.75	233.84	540.63	7347.64	232.75	10698.6	9968.63	41136.6	28538.8	37087.8	298.73	14332.6
AGDSGFAAY	601.27	218.54	1273.65	30361.9	30447.1	23138.4	18175	36153.6	31149.5	37442.6	14541.4	15121.9	7584.47	34081.1	35503.9	26320.4	32081.6	23726.8	1157.75	1157.75	17891.3	168.78	1238.71	22889.6	6403.46	23126.1	33811.2	27866.3	22479.5	22517.2	39146.6	22517.2	21667.3	13507.3	31454.3	35337.2	25729.7	2964.56	202.1	5131.96	7735.47	2964.56	10679.1	12524.9	40818.7	28847.1	38359.6	1532.41	19119.5
AGDSGFAAYSRY	4294.71	1137.59	7899.13	38051.2	34965.2	33314	32945.5	44065.6	39422.8	42497.5	17833.2	20693.5	16241.5	35533.8	38933.2	34231.1	35592.3	22099.4	5447.98	5447.98	16715.7	351.29	1221.46	13022.7	7899.82	29178.9	27152.6	22716.2	23432.4	18581.5	36351.3	18581.5	39813.3	36019.3	38862.9	38918.1	38669.6	4471.33	2071.41	9538.97	28581.5	4471.33	23679.4	23469.4	41390.2	30637.8	38004.2	24074.1	42432.7
FAAYSRYRIGNY	4175.62	1971.58	5835.26	33334.9	25263.2	19738.5	23805	43957.1	34441.4	39390.4	18176.6	23273	17747.7	33966.6	36758.2	31472.7	8930.87	1690.46	770.5	770.5	6908.48	443.34	1407.01	18393	8200.63	28616.5	19786.6	13863.1	4673.14	2508.14	15625.4	2508.14	25884.9	21783.7	18296.8	39871.5	30957.7	919.89	1232.87	1250.71	15683.8	919.89	18000.7	11357.3	39072.1	26643.6	35054.2	2753.98	30081.7
AAYSRYRIGNY	17146.2	7594.41	21436	38280.8	36079.7	30788.3	31059	45792.6	40756.5	41457	5846.82	18259.8	7656.54	32264.3	35150.3	26135.7	20997.1	10405.4	4191.6	4191.6	1974.55	196.24	1998.38	13576.5	4915.76	19684.1	31156.6	26162.6	11729.5	20375.2	37923.8	20375.2	28623	24968.6	25895.3	40129.5	32141.7	1547.81	678.46	333.25	20031.8	1547.81	20821.6	16694	39532.6	25957.9	35099.8	20626.9	43298.1
AYSRYRIGNY	11688.8	3215.44	15801.5	39279.8	33966.2	31483.6	34120.2	45146.7	39052.6	39981.7	8153.48	17066.9	12571.6	12210.1	13257	3599.85	19736	11241.1	975.66	975.66	531.23	113.91	313.7	6564.03	371.39	19380.9	20135	15304.1	13250.5	20964.2	35453.2	20964.2	25823.9	22507.7	22729.7	41245.8	34241.1	1785.03	2466.99	1728.32	19263	1785.03	21851.4	18877.3	32123.3	19879.3	31482.2	27401.1	44537.3
YSRYRIGNY	2985.91	1015.84	4953.19	35360.1	29271.3	19964.7	24440.5	44230	35988.5	38409	5445.68	17965.1	10661.7	32671.8	34986	23721.9	1774.09	388.61	947.83	947.83	234.13	63.45	505.45	8003.57	4250.42	10216.3	14819.5	8587.65	1604.04	6570.99	22556.5	6570.99	11130	7460.76	6276.56	38612.3	17571.5	131.15	125.68	25.14	10558	131.15	14314.7	8294.06	37121.9	22107.6	32408.1	5462.15	32020.2
AAYSRYRIGNYK	25870.9	12240.8	29817.2	32686	29370.2	24042.8	24721.6	43643.4	34597.9	37631.5	137.21	269.4	42.21	31967.6	33858.8	27898	36536.2	28296	18193.1	18193.1	95.19	2477.93	6293.63	332.23	12267.9	27547.7	9145.42	4156.01	8255.92	347.12	27788.7	347.12	31967.6	28502.7	26538.6	39370.8	37018.1	13313.3	9079.65	14956.8	33059.4	13313.3	32576.5	27596.9	19244.4	167.39	1271.22	37813.9	45857.6
AYSRYRIGNYK	28335.8	13592	32040.7	36272.3	33159.7	29985.1	30938.6	44456.4	37030.1	37595.3	2249.69	2045.79	839.67	19770.4	22437.7	12392.4	37783.7	33787.8	16626.9	16626.9	258.92	3462.4	4563.76	212.71	4495.05	32298.6	5110.79	2986.46	14294.8	1321.25	31706.8	1321.25	35995.9	32551.5	28555.8	41041.5	39569.8	20888.6	19887.5	24664.4	35145	20888.6	34779.6	30911.1	19156.5	199.13	1305.2	41219.5	46963.8
YSRYRIGNYK	11524.8	3906.26	14435.9	26928.8	20424.6	14548.8	17204.5	40209.4	28196.3	34001.9	60.18	85.76	23.14	29656	32929.8	26952.7	25223.3	15178.5	8381.56	8381.56	16.85	1447.95	2185.13	136.93	9622.62	20122.1	1923.08	499.9	1336.33	20.15	11092	20.15	21120.4	17044.8	15353.2	34079.3	28852.4	4729.6	7300.25	6265.3	23745.5	4729.6	27723.5	19773.4	7247.29	37.97	212.16	31756.3	42991
AYSRYRIGNYKL	31468.3	20487.9	33167.6	33788.1	24224.9	22882.9	29278.2	42249.9	34162.7	32939.5	17618.8	15809.7	14899.4	2942	2942.99	330.89	38194.7	36878.9	22687.2	22687.2	2778.61	9382.36	4636.07	3876.41	1696.05	24504	18353.3	14196.9	27287.2	14814.7	29090	14814.7	23942.7	18975.2	5114.44	35874.6	26929.1	25265.9	19639.2	20719.5	33313.3	25265.9	35003.4	29860.5	20608.2	833.43	5447.98	41379.9	42238.5
YSRYRIGNYKL	27745.7	16376.6	29023.7	30633.5	18961.5	13839	21261.4	41421.6	32428.1	29399.2	4925.45	6267.06	2381.11	1797.31	2922.84	190.31	30133.8	29133.2	17579.3	17579.3	840.36	8130.13	4712.29	6364.16	1538.16	20286.1	19754.3	13148.1	18664.3	4029.42	18760.3	4029.42	9239.41	6419.21	942.09	30823.3	16125.2	13293.3	11379.4	1602.53	28122.3	13293.3	32279.3	24867.5	13844.5	375.33	2865.32	36057.5	34010.7
YRIGNYKL	39281.5	31068.7	39304.4	30738.7	25665.7	22720.1	22449.8	44458.8	32227	32649.9	40917.8	41062.4	41228.4	12794.9	16798	5877.14	39434.3	37607.5	29046.3	29046.3	17946.4	25326.7	13353.4	31371	9674.93	35387.3	36278.2	35914.6	34092.2	39924.6	33594.9	39924.6	27187.9	20560.3	9227.72	29307.4	6146.05	30252.7	7033.08	32574.4	9115.88	30252.7	28772.3	20994.8	13449.2	706.8	8447.39	33190.6	32178.2
YRIGNYKLNT	35450.5	27201.5	36968.4	19731.5	14224.9	17981.6	16434	42453.8	20174.5	34020.3	32431.6	33797.6	36650.2	31674.6	36746.3	35106.2	42250.8	38090.3	31857.4	31857.4	20153.1	22344.7	22514.3	32702.2	28988.5	40726.1	36044.2	35872.6	33130.3	37460.9	28573.8	37460.9	35678.7	32601.6	23795.4	35562.7	20052.1	32703.7	19659.9	40763.6	22879	32703.7	36994.4	31240.6	18173.3	1100.37	3601.6	40411.8	43752.1
YRIGNYKLNTDH	39392.6	25304.2	40912.9	42557.3	40813.9	40250.4	39894	47561.1	43343.1	45708	30617.9	36710.9	38819.2	40400.9	43520.8	40436.3	43533	39296.3	32459	32459	32676.4	18157.8	26240.5	27475.6	30545.4	44431.9	36798.1	33558.2	37173.4	36523.6	44461.7	36523.6	41142	38685.1	34304.9	44588.4	36231.9	31124.6	13509.9	41982	21704.9	31124.6	32438.3	29764.7	26748.8	2805.41	14063.1	40369.4	46199.2
YKLNTDHS	45261.1	39078.4	45973.8	45980.3	43928.1	42925.4	43716.1	48715.2	46101.4	47720.3	45939	46258.2	46350.9	42808.5	43796.6	40806.8	47724.4	47031.4	45276.3	45276.3	32782	37777.6	35265	43366.6	41550.4	48210.7	45682.3	45541.1	44693.2	46261.7	45765.9	46261.7	42479.1	39267.4	32513.5	45427.9	40786.1	40584.9	19198.7	47482.4	33603.6	40584.9	40134.7	38518.4	46128.8	33853.6	37771.8	42027.4	45291.5
LNTDHSSSSDNI	17416.5	18934.8	19229.2	35508.1	22796	21006	30041.3	44869.1	34183.8	43005.4	40051.8	40225.1	39639.7	33755.6	34887.4	30385.2	40871.8	40559	37988.6	37988.6	28474.4	25293.8	18550.9	40058.8	31921.6	42054.7	42225.7	41497.4	34356.9	37775.1	19473.1	37775.1	35632	30939.9	29211.2	33076.6	33074.1	34675.1	20461.5	34280.8	29236.1	34675.1	40829.3	38498	42079.3	34223.7	39034.9	41036.6	40135.6
TDHSSSSDNI	30852.3	25350.6	32812.1	38033.5	25950	23785.4	33337.8	46144.2	37449.9	42401	38402.3	38507.6	37731.4	29267.8	29881.2	24250.6	40339.7	40162	35313.8	35313.8	24326.5	23326.4	15388.3	40073.1	27488.7	37860.6	41970.2	41255.6	34030.3	37587.2	23048.7	37587.2	31721.6	28419.6	32747.9	26489	27534	32947	16975.6	40476.6	21702	32947	37951.2	34546.7	41711.7	33975.8	37896.7	39399.4	37960.3
HSSSSDNI	26348.4	25019.5	27707.3	39921.2	30147.5	28357.2	34971.3	46665.4	39313.8	44688.4	41270.8	40825.8	39460.4	38621.9	39449.7	34703.6	42257.2	43132.1	41617.4	41617.4	23787.2	22276.3	20024.2	41034.8	31983.9	38267.1	44069.5	42837.3	37560.7	39113.9	24255.8	39113.9	35697.6	31595.2	35304.7	33961.8	34885.1	32771.7	23120.4	12980.9	35052	32771.7	41868.1	39143.6	45027.2	38197.2	41001.1	39997.3	39819.4
TDHSSSSDNIA	33315.1	28286.8	35436.3	42130.3	35566.9	32742.3	37601.4	47577.5	41720.2	46359.9	43052.9	42784.5	40899.2	42710.5	43102.3	40827.6	45864	44481.4	42959.8	42959.8	25900.6	26760.3	27363.2	42613.1	41439.5	45886.9	44371.4	43416.3	39194	40453.8	29732.2	40453.8	38716.5	36136	39239.8	40368.1	37073	37776.3	34715.3	39158.4	36957.2	37776.3	40478.8	38239	46328.9	40120.8	41740.1	43045.4	44099
HSSSSDNIA	18165.2	14243.8	20775.9	32686.7	19053.6	13121.5	21410.7	45569.7	32251.1	42797.4	35332.2	33910.1	32892.5	41851.4	42842.4	39779.7	39450.1	35682.9	32648.9	32648.9	3909.68	6393.56	9195.92	32721.7	32075	36069.6	36680.8	32729.2	23426.3	20915	5254.79	20915	26791.9	20967.1	30895.4	35280.2	29923.6	19707.8	10168	16287.9	23769.2	19707.8	35925.8	29104.5	45117.4	35617.8	36315.9	15737.4	23117.9
SSSSDNIA	33928.8	28901.8	36410.7	41683.7	36603.1	33990.9	37081.8	47997.9	41298.5	46267.7	41299.9	41009.5	37035.3	45817.9	46302.8	45034.9	46651.8	45439.7	43807.1	43807.1	22484.8	25622.7	28849.6	42216.1	42646.3	44975.1	45746.1	44637.7	39800	41645.8	36189.6	41645.8	39109.7	34987.5	38979.2	43467.1	41108.2	35512.7	28655.2	34828.5	40862.1	35512.7	42308.5	40249.1	47811.3	42217	43221.8	41709.9	44383.8
TDHSSSSDNIAL	27177.6	23351.7	28491	32041.3	17762.9	15736.5	23585.3	44848.7	32308.7	39548	38881	38497.2	36769.4	39105.5	40226.8	37213.6	38911.8	38243.1	39310.4	39310.4	27588.8	25911.6	20167.5	38464.3	33211.1	39165.6	40489.7	39454	30383.9	33900.5	17324.4	33900.5	27892.6	21439.5	26517.1	37478.7	20441.4	27518.5	21639.7	17695.5	24707.7	27518.5	34893.4	27496.2	44737.2	35748.3	41529.7	35000.4	32171.3
HSSSSDNIAL	19194.9	15742.1	19353.4	21611.8	5831.66	4125.37	10635.2	41005.1	22204.7	30709.5	30003.3	28026	27538.4	35983	37128	30923.2	28918.7	29081.2	31876.8	31876.8	5843.15	11165	7362.84	27588.5	21540.6	21650.5	34621.9	29738.3	16955.6	18669.3	2388.1	18669.3	11481.4	5557.77	21314.6	31196.4	21189.7	8638.62	4860.18	1236.96	19558.7	8638.62	36156.3	30594.4	43054.7	30697.2	39672.7	14822.1	11541.4
SSSSDNIAL	14917.5	12184.2	15699.6	14255.2	3049.48	1662.38	4298.05	36454.1	12579.4	23736	30669.3	26417.4	20913.2	32303.1	33943.8	23237	25583.4	26059.2	25105.2	25105.2	7429.91	9367.34	5960.33	28051.5	11398.1	10684	35330.7	31685.9	16249.7	17895.6	2740.28	17895.6	8810.23	3952.94	22672.5	25927	13482.6	7746.11	1035.76	372.81	13693	7746.11	30266.1	23948.3	42579.4	30792.3	39274.2	5855.88	3642.08
HSSSSDNIALL	19366.4	15663.1	19161.9	21669	5924	3950.89	10829.7	39054.3	23720.6	29866.6	32256.7	32511	30856	29759.2	31001.6	23656.8	26436	25839.3	32448.5	32448.5	10525.3	12324.3	8036.29	27736.1	19950.4	26831.4	35640.9	31557.3	16728.3	21489.4	2563.87	21489.4	27324.2	20980.3	27180.5	32047.2	31164	18021.5	13057.9	619.73	30042.3	18021.5	39749.6	36059.8	42228.9	30234.7	39917.7	30187.3	26503
SSSSDNIALL	13193	9559.32	13117.6	12049.2	1652.02	1061.19	4588.37	34615.5	11904.8	23095.4	28929.3	25907.9	21319.7	23356.5	25016.5	18259.4	21516.9	18531.9	26321	26321	6579.82	8576.88	4112.18	24198.9	14763.5	19738.9	33813.7	29825.6	11205.4	16372.5	1163.81	16372.5	20898.5	14102.7	22919.1	27293.1	26805	9919.68	7763.15	600.35	28003.9	9919.68	37579	32668.7	41941.6	28963.2	39015.9	28286.8	23633.8
HSSSSDNIALLV	1117.64	2510.51	1561.82	11699	4128.27	3667.47	5408.45	34107.7	14719.8	29666.6	23100.1	23757.9	21738.5	29597.4	31755.6	29946.6	35675.2	30993.5	21383.2	21383.2	6320.79	9710.16	8277.03	24563.5	21362.9	23819.4	32552.6	29072.7	20199.8	19070.9	696.93	19070.9	33757.4	28424.5	28698.3	17511.6	32707.6	23279.8	19362.2	3349.82	33518.7	23279.8	36793.3	32239.9	39508.2	26609.9	31896.8	33719.5	35572.7
SSSSDNIALLV	1616.32	3694.39	2254.25	10585.1	5303.28	4556.51	4741.13	31509.8	12672.3	27119.2	23167.2	22745.4	17248.9	29122.2	31794.8	29638.4	37793.5	34117.3	22992.6	22992.6	8763.36	11477.8	9974.35	26713.8	20235	20830.1	36579.7	34219.3	24719.2	26759.5	2078.07	26759.5	33924	29399.5	33359.1	17330.4	33920.3	25199	19675.6	2894.93	37400.9	25199	37948.4	35063.7	42128	30135.1	36605.8	39369.1	38407.3
SSSSDNIALLVQ	8769.72	10302.6	11961.5	27007.3	16066.5	15215	19768.2	43034.7	28787.9	39701.9	28408.2	27984.5	20657.7	38916.4	40267.8	38956	42650.4	40751.2	34047.9	34047.9	20545.4	20896.7	20942.4	32479.8	33912.3	39665.4	40173.8	37800.4	30287.7	28348.3	15548.8	28348.3	40161.2	37436.6	36601.9	36127.4	40104.7	29580.1	29344.8	22903.2	40253.4	29580.1	39230.9	37228.1	44609.2	35579.2	39786.2	42144.4	44912.3
MSDNGPQNQ	7733.46	7618.11	10419.8	38529.7	37675.1	35132.1	33260.4	44431.4	38612.3	45477.6	35184.2	32035.1	28338.2	45852.6	46235.7	44156.3	45566.3	42555	35181.1	35181.1	31686.2	23167.2	29414.5	37000.5	37720	44207.5	41278	37377.5	32587.8	24639.6	38294	24639.6	39370.8	34871.9	41268.6	46104.3	41804.7	37077	26023.7	28736.5	34323.5	37077	40608.2	37940.6	47509.6	40646.9	43701.5	25482	38713.5
MSDNGPQNQR	7942.67	4314.69	9872.99	35530	32018.5	27898.6	28688.4	42127.6	35892.8	41191.9	7563.66	2485.16	1768.82	42025.6	42141.7	38424.8	35783.1	26490.7	25098.4	25098.4	8838.49	13106.1	10356.4	217.46	24022.8	34271.5	1648.21	290.85	4042.78	37.74	20884.3	37.74	36808.8	32039.3	39887.9	43558	42623.7	33368.1	35036.4	28136.3	39436.1	33368.1	38030.2	35491.2	44573.5	31182.2	37137.6	35473.9	43159.7
QRNAPRITF	37150.9	27722.3	37580.6	37667.8	33438.2	26412.6	29054.8	46499.1	39004.5	38612.7	32272	32606.8	30961	11289.7	16623.3	6611.22	31366.6	32238.2	20637	20637	16753.9	12099.3	7952.73	26237.1	1814.22	11339.4	35910.7	33869.4	28540.7	35206.3	37044.1	35206.3	17332.3	11004.4	14072.9	29094.8	3700.15	11714.9	112.86	16737.9	2340.49	11714.9	14847.3	9802.1	4208.05	509.43	6009.86	20544.1	33904.9
RNAPRITF	37086.6	25613.3	37734.2	40813.9	35948.4	31210.6	34908.1	46477	41056.6	41065.5	31516.7	34578.8	34020.7	15213.2	17105.9	9082.01	35899	36078.2	30779.3	30779.3	8260.38	10529.6	6345.12	20028.9	3474.44	10815.1	37469.4	35113.8	34323.1	38576.4	39278.9	38576.4	16124.3	10498.9	8925.56	34394.1	17226.1	11905.1	891.8	8790.62	18597.2	11905.1	25442	20558.3	28502.1	8111.07	26103.5	35602	41956.5
QRNAPRITFGG	42078.4	34990.2	43117.7	42167.2	34324.6	31880.2	38124.9	47073.7	42946.8	44709.7	39690.7	39536	39898.7	35347.1	38147.2	35144.2	44654.1	44204.6	41128.6	41128.6	19068.9	26077.2	18547.7	33687.7	28600	40131.6	41029.1	39318	40122.5	38117.9	33577.1	38117.9	39327.4	35939.5	31341.9	40293.9	35450.9	37423.2	21752.6	40115.6	33530.3	37423.2	40838.2	37792.3	23574.3	3566.12	11831.5	42841.4	46182.7
RNAPRITFGG	36062.9	25870.4	37032.1	32241	18949	15296.7	23697.5	42976.1	34288.6	38703.5	30010.5	29850.2	30121.4	28242.4	30699.5	26818.3	41970.6	41005.1	34763	34763	3290.26	9453.78	4211.05	18738.8	16600	29378.8	35364.7	32313.6	33433.2	27623.2	21682.3	27623.2	33173.4	29373.7	22206.1	28288.6	36887.3	27095.7	24181.6	27832.9	39248.3	27095.7	41247.2	38517.6	36534.2	19388.6	26789	40659.6	43713.3
QRNAPRITFGGP	42432.2	35019.4	43470.4	42889.7	37381.9	34502.2	39483	47324.4	43632	45919.7	40660.9	42484.6	42064.3	39368.7	41013.5	39299.7	45322.9	44231.4	42552.7	42552.7	15770.9	26732.5	24326	36635.2	34965.2	43560.3	42519.6	41181.2	40263.4	41002.9	37642.5	41002.9	18786.2	13938.1	28240.3	40733.6	37102.7	38488.4	26010.7	41975.2	36091.4	38488.4	39571.5	35527.7	31471	9568.12	16986.1	40886.8	44470.4
RNAPRITFGGP	41390.7	33263.2	42644	40429.3	33737	29069.9	34627.9	46558	41788.9	44142.9	36616.5	39637.5	39808.2	39570.7	40577.4	37600.2	44988.7	44220.4	43146.1	43146.1	6036.45	18060.8	16514	32566	32842.7	41826.9	41951.6	40592.8	39829.3	40481	34202.7	40481	4401.21	3402.68	26010.2	34846.2	38512.6	36841.9	32508.9	41535.6	42253.6	36841.9	41037.5	38216.6	43838.8	31116.5	34658.2	41160.2	44571.5
PRITFGGP	46237.7	41765.9	46994.8	46448.3	46089.9	45255.2	45478.1	48939.7	46974.4	48276	45187.7	46740.7	46387	45700.1	46620	46150.7	47328	46558.5	46376.5	46376.5	33906	38414.4	38995.2	44598.1	44259.2	48036.3	46349.9	45967.9	44381	46793.9	45984.3	46793.9	26791.3	21680.9	35276.8	46140.3	42303.9	44305.2	38019.5	47297.8	41157.1	44305.2	41935.7	39428.4	44652.6	29283.3	33083.4	44486.3	46578.2
PRITFGGPSD	44314.7	40244.2	45201.4	42020.6	39314.6	38909.2	39178.8	47981.3	42775.2	46442.3	42112.5	43427.1	45024.2	44214.7	45453.5	45048.6	46889.1	46342.9	44952.7	44952.7	31550.1	27592.4	32770.6	41371	40066.6	44935.7	45943	45432.8	44523.8	45329.7	45002.8	45329.7	42608	41018	41698.6	45641.8	43865.8	38845.7	37827.8	43836.4	40930.6	38845.7	44024.7	42750.2	43567.4	27908.9	32773.1	46153.2	47974.5
RITFGGPSD	40369.4	35847	41123.3	31754.5	24567.2	22121.2	22366	45172.6	31461.1	40700.1	33626.2	33262.5	37531.5	40493.7	41501.4	37343.1	45498.3	44030.4	39430.5	39430.5	8359.29	9195.52	17449.9	31805.1	27990.8	28226.2	43742.6	40879.3	39537.7	40266	37968.5	40266	27425.5	22368.9	37723.2	38000.2	41783.1	23381.7	19832.3	26010.2	36970.8	23381.7	42043.8	39528.3	45947	34364.4	39665.4	38035.5	43630.1
ITFGGPSD	38198	33524.5	39359.3	39947.9	36949.2	34893.4	34307.9	46881.5	41748.7	44746	36568.2	40197.2	39246.2	43610.8	45097.4	43613.6	45283.2	44059.4	38772.6	38772.6	23247.3	19680.5	26730	39544.6	37816	41596.8	43698.2	42294.7	36532.2	39354.7	39615.2	39354.7	40859.8	39150.8	41400.1	44397.8	43737.4	34103.2	27876	22636	41601.7	34103.2	41442.2	39423.3	47371	41534.2	42948.2	41866.3	45168.2
PRITFGGPSDS	41949.3	38243.9	43357.2	41854.1	38525.5	38044.2	39202.5	47816.4	42466.2	46487	37916.8	41283.3	41758.6	45307.7	46289.8	45672.9	47164.4	45571.2	43963.2	43963.2	24499.8	23119.9	30942.2	40520.8	41244.5	45086.2	45649.2	44809.4	41921.6	43980.9	43301.4	43980.9	42041.1	40028.4	42291.1	45940.5	44270.7	38311.9	36817.6	42536.6	42772.9	38311.9	44992.1	44100.9	44434.3	29755	32204.3	46963.3	48385.8
RITFGGPSDS	34381.5	29208	36199.4	26356.3	16293	16541.7	19909.5	44221.4	27965.7	39783.6	20177.1	23137.1	27069.3	42119.4	43301.4	40650.8	44036.6	41116.6	35088	35088	3269.36	5120.2	11624.1	28349.6	29182.4	30994.8	42118	38150.9	32187.6	32724.2	29270	32724.2	25325.3	20877	37266.8	35938.3	42313.5	18343.6	19204.9	22202	38950.1	18343.6	43216.7	39879.3	45089.1	31943.4	35490.8	42635.7	45363.6
ITFGGPSDS	28587	22732.7	30072.2	27162.9	15514	10310.8	14165.1	42992.8	28701.1	39433.9	24437	26402	24895.8	41030.8	43435.6	40512.9	39771.6	34708.9	22669	22669	6682.7	4703.83	10050.7	29073.4	29271	31402.3	36524.3	31435.9	21665.9	18215.6	11399.6	18215.6	32473.1	29629.4	39437.3	38303.1	36816.8	22071.2	13504.5	13207	34454.5	22071.2	39789.6	34789.3	46159.2	38572.2	38004.7	31347.3	39963.9
PRITFGGPSDST	40889	37184.7	42036.5	37561.5	30288.7	29080.9	32222.8	46830.3	38414.8	44646.3	38836.9	40491	42087	42353.8	43258.3	42109.3	46240.2	44807.5	43566.9	43566.9	29058.6	28630.1	29964.1	39545.4	39659.4	45132.5	43709.5	42303.9	38797	39851.7	33431.7	39851.7	41320.9	38553.9	40365.9	45256.2	42904.1	38548	37991.5	41757.7	42231.6	38548	44455.9	42555	43536.3	28102.5	32003.9	46233.7	47591.9
RITFGGPSDST	39973	36535.8	41016.2	30560.3	23739.1	21739.4	22962.8	44592.3	30371.8	40324.9	33391.6	33926.2	36800.8	39521.9	40544.1	33684.8	45753.5	44050.9	40801.1	40801.1	16231.3	16511.1	22124.5	34581.4	31853.7	38695.1	43179.8	41067.2	36584.4	38680.1	29284.6	38680.1	31091.2	25390.3	39330.8	40052.3	43230.7	30433.2	30595.7	33830.6	41803.8	30433.2	44201.7	42224.8	46821.2	37363.7	41058.4	44579.2	45829.8
ITFGGPSDST	30060.8	26477.8	30802.3	19185.6	8241.19	4707.04	7432.24	40443.3	21098.7	33175.2	26999.4	28362.2	27538.7	36338.3	38129.5	33580	37737.1	34078.2	28430.7	28430.7	9682.57	8925.17	10302.6	28790.1	28946.9	30141.9	35875.7	32059.4	18569	18364.4	3216.17	18364.4	29810.1	25549.9	36786.9	33975.8	36333.2	17728.3	17955.9	12090.7	36532.7	17728.3	41018	36440.7	45324.4	37235	38321.4	36963.6	39269.6
FGGPSDST	43499.6	40328.4	44325.8	42781.2	39254.3	37152.1	39012.9	47817.5	42749.3	46576.2	45735.2	46086.4	45781.2	44471.8	45000.9	43358.1	47936.1	47751.3	45550	45550	39476.6	38471.8	37428.5	45116.9	43541.9	47717.7	46713.9	46552	45264.6	45948	42509	45948	40512.1	37800.4	38682.6	45531.8	43322.5	42057	39344	45665	43337	42057	44212.3	42912	48101.9	43468.1	44930.3	42394.2	44212.7
FGGPSDSTGSN	40960.8	36111.3	42052.9	44535.9	41710.8	39813.8	41921.2	48011.4	45268.5	47696.6	44308.5	45371.4	44803.6	46402.6	46773.6	45399	45546.6	43767.7	43054.3	43054.3	39446.3	32144.1	34102.9	45159.4	42509.4	47577.5	46299.8	45288.1	40344.1	42397.8	41745.1	42397.8	21706.5	17501.3	38113	46202.7	44916.7	37598.5	36036.8	43132.6	40788.3	37598.5	40760.5	36943.2	47354.6	41632.3	43637.2	13391.6	29668.6
GPSDSTGSN	42106.6	37261.6	43313.6	46106.8	44159.7	43368	44311.9	49046.8	46192.2	48458.1	42367.1	44174	42838.7	47213.4	47596.6	46652.3	45349.4	42717.4	41843.7	41843.7	37145.7	28871.2	36703.4	44930.8	42576.6	46347.4	47127.2	46345.9	39589.5	42779.8	43757.8	42779.8	9936.97	6585.16	38923.5	46111.8	43873	38001.8	34994.7	42655.5	39048.4	38001.8	37834	34925.1	47576	41434.6	43531.1	20658.4	33681.9
PSDSTGSN	34767.9	29179.9	39420.3	47242.6	46878	46667.4	46585.2	49006.5	47294.7	48795.9	45817.4	46427.7	45926.6	48119.5	48313.6	47765.2	48456	47722.9	46364.5	46364.5	42781.7	38042.1	42209.7	46820.2	46049.5	48492.2	48141.9	47843.9	46537.4	47539.9	48043.1	47539.9	40201.2	38069.7	44252	48391.6	48019.7	45717.4	44758.6	46259.2	46577.2	45717.4	46022.1	44817.2	48384.2	45320.9	46630.6	43360	47125.6
GPSDSTGSNQN	42117.5	36588	44008.9	47479.3	46990.2	46820.7	46941.4	49172.2	47440.8	48858.2	45525.3	45930.1	44875.4	48334	48497.4	48232.1	47999.4	47103.7	46342.9	46342.9	43280.8	38811.7	42338.2	46887.6	46273.8	48437.2	48188.9	47913.3	45277.3	46716.5	47598.6	46716.5	29564.4	25895.6	43971.4	47787	47723.9	44096.7	44039.9	46760.9	46411.2	44096.7	44482.4	43442.7	48392.1	44419.9	46354.9	39267.4	44656
PSDSTGSNQN	28483.3	23546.5	33337.1	46208.2	45106.2	44750.3	45363.1	48698.8	46106.3	48333.5	44615.4	44478.5	43550.4	47513.2	47522	47303.9	48257.2	47249.7	45070.5	45070.5	39585.2	34682.6	38162.5	45635.3	45177	47940.3	47482.4	47100.7	45570.2	46526.3	46573.1	46526.3	47149.1	46096.9	45384.2	47729.6	48176.3	44832.7	45358.2	44951.2	46787.3	44832.7	46822.7	46047	48078.4	44609.2	46512.2	47338.2	48811.7
DSTGSNQN	44286.5	39925.5	45501.7	47977.6	47181.2	46620.5	47373.1	49295.8	47990.6	48945	46785.8	47010.1	46669	48339.8	48570.4	48294.3	47317.2	46636.2	47021.2	47021.2	42152.7	42245.3	42694.7	46773.6	46848.1	48628.8	47051.3	46595.3	42663.3	45503.7	45691.7	45503.7	46677.6	45897.3	45565.8	48545.2	46821.7	46181.2	46327.9	46072.4	46728.6	46181.2	45482.5	43917.1	48967.8	46514.7	47218	45809	47991.1
DSTGSNQNGER	36139.1	26023.1	37774.3	45212.7	43849.7	41967.9	43264.9	47930.4	45224.4	47354.1	33623.3	27867.5	22030.2	47004.4	47065.5	45902.3	41349.1	35045.1	42465.8	42465.8	31567.5	33457.4	30810.3	14626.6	40931.9	46275.3	7932.02	5282.38	16256.4	1135.51	33952.7	1135.51	44493.9	43103.2	44515.6	48366.4	46541.4	44874.9	46715.4	45344.4	46233.2	44874.9	43919	42608.9	48135.2	43328.1	45640.8	44899.2	47916.9
STGSNQNGER	24655.3	14423.6	26663.8	39738	34965.2	32171.6	35380	45921.1	39434.8	44293.2	13165.8	5462.86	2400.48	44240	43899.6	41524.4	38326.4	29515.5	33251.3	33251.3	12440.8	16016.3	14303.6	2258.59	31033.8	38270.8	6804.99	2241.5	6642.55	137.57	27159.1	137.57	39447.6	37107.9	41593.6	46490.1	44993.6	36381.2	41027.7	37677.1	43823.6	36381.2	42846.1	40981.6	45888.4	36567.4	41686	44143.4	47516.3
TGSNQNGER	36970.8	25825.1	38825.5	43445.9	38929	36183.7	39625.5	47309	43485.4	46374.5	30448.4	22817.2	20422.4	45027.2	45275.3	42396	43728.4	39587.8	35040.2	35040.2	18733.3	19638	15918.5	4577.71	31130	42965.8	8571.31	2814.07	20343.7	1656.12	33539.3	1656.12	38600.2	36219	41765.9	46674	44018.9	39219.1	39034.9	43875.8	42227.1	39219.1	40900.5	39603.7	46664.9	37984.1	42053.8	41975.6	46719
STGSNQNGERSG	38267.1	30248.1	39593.4	44586	40421	38973.7	42505.8	48335.1	44613.5	47312.6	41121.1	38928.2	36325.3	45332.2	45767.9	44668.6	45705.5	45050.5	45282.7	45282.7	25020	28710.8	28091.3	33489.7	40762.7	44965.8	38030.2	32914.5	39869.4	25551.3	41250.3	25551.3	43106	41548.6	39840	46716.5	46365	40751.7	42674.4	40498.9	45803	40751.7	46440.3	45156.9	47210.9	42663.8	44628	47176.7	48532.1
TGSNQNGERSG	43762	39540.3	44671.9	47385.9	45156.9	44372.8	46044.5	49054.2	47494.2	48527.9	45839.7	46093.4	45790.7	47265.6	47555.4	46870.9	48056.6	47795.3	46995.8	46995.8	36824.7	37385.6	36783.3	43351.1	44640.1	48016.1	45032.5	43494.9	46133.8	44229.5	46511.7	44229.5	45580.6	44732.4	42442.8	47727	47090	43990.8	42989.6	45836.2	46370	43990.8	46710.9	45945.5	47658.9	43868.2	45619.6	47452.6	48708.9
NQNGERSG	46166.7	41826.4	46935.8	47375.6	45383.7	44694.2	45734.7	49284.6	47143	48526.3	46521.2	46941.9	47077.7	46240.2	46793.9	46092.4	47639.3	47091.5	47183.3	47183.3	39300.6	38069.7	36422.9	45758.4	43096.7	47845.4	47002.4	46519.2	44038	47567.7	47612.5	47567.7	42953.8	40770.6	35474.7	45984.3	41765.4	36331.2	27924	47958.9	37653.5	36331.2	39417.7	37907.3	47509.6	39904.8	43572.1	45627	48159.1
TGSNQNGERSGA	39586.1	33581.1	41687.8	41358.4	31488.4	25288.6	33009.4	47834.6	40987.4	46203.2	42043.3	43428.1	42135.3	45308.2	45839.2	44011.3	45782.2	44367	44966.3	44966.3	21081.8	26891	23931.5	40452.5	40998	46313.8	43157.3	41907.5	38303.6	41147.8	34028.8	41147.8	39312.1	37121.6	34201.9	40699.2	42186	31206.2	30334	44660.3	41473.6	31206.2	44205.6	40883.7	46274.2	36372.5	39811.6	46316.8	47669.2
NQNGERSGA	39746.6	31585.6	41707.6	30951	17342.8	9273.86	15433.5	45912.7	27467.6	41884.9	40062.2	40470.4	39698.5	41218.2	41801.6	39158.8	39886.2	35838.1	40015.9	40015.9	12074.2	18217.4	14154.6	35647.5	33287	40402.2	38100.2	35846.6	27127.4	35505.8	21710.5	35505.8	25796	22213.5	22003	30508.4	22012.8	17065.6	8199.66	44452.1	19127.5	17065.6	29380.1	22707.1	44283.6	28518.5	31278.2	36066.1	41070.4
NQNGERSGAR	38512.2	27298.1	39810.3	38791.5	32433	28515.7	33047.6	46432.2	38260.1	43658.9	24068.9	21689.8	23874.4	42646.3	42873	40450.8	41338.8	33972.1	36299	36299	18533.9	21072.2	19514.5	4407.17	29085.6	41018	5180.5	2914	18496.8	6014.03	35072.8	6014.03	34597.9	32433.7	28046.3	43611.2	34780.3	26891.5	27566.5	44727.6	30761.3	26891.5	31559	26421.4	43978.5	22769.8	34424.7	41917.1	46818.7
NGERSGAR	41481.7	32408.8	42671.2	46219.2	44922.5	43885.8	44863.3	48256.7	46125.8	47872.3	41957	41972.4	41862.2	46361.5	46424.7	45408.3	46981	45711.4	44079.5	44079.5	34535.1	36041.1	35579.2	26048.2	42341.4	47411	18919.2	16950.1	40205.1	31416.6	43981.3	31416.6	42004.7	39565.5	35416.8	48029.6	42652.7	44658.9	42625.5	47583.7	43447.3	44658.9	40697	39102.5	48024.9	40094.3	44329.1	45444.7	47761.1
NQNGERSGARSK	40818.3	31508.1	42543	42191.4	39773.3	37798.4	38105.1	47850.1	42052.9	45450.6	13420.2	17780	16327.6	43669.3	44030.4	41536.5	43781.9	41347.3	39430.9	39430.9	3118.24	20975.8	23560.5	16885.1	32739.4	42588.6	30031.6	23690.1	26660.3	19647.1	42521.4	19647.1	37320.9	35037.9	31643.4	43390.5	40921.8	25774	25144.3	44510.8	36854.6	25774	31669.5	31306.6	43616.9	21997.1	31374.4	44404.5	47822.7
NGERSGARSK	34464.6	22157.1	37206	43880.6	41902.6	40610.4	41792.1	47823.7	43779.6	46236.2	18406	20762.4	18759.8	44509.4	44464.1	42508.5	43935.2	41383.5	38872.6	38872.6	2446.31	21033	22867.8	17949.1	34571	44523.3	28218.9	21883.8	27030.7	16407.1	40522.6	16407.1	35959.7	33414.8	31302.5	44449.7	40653.9	32358.4	26016.3	43063.6	38905.4	32358.4	26465.2	25729.4	45208.3	28976	34526.1	42370.8	47102.7
NGERSGARSKQ	43430.9	37573.7	45039.3	47314.2	46539.4	46138.8	46496.6	48920.6	47454.6	48405.7	40488	42186	41311.5	47242	47428.5	46370	47407.9	46123.8	45725.8	45725.8	24942.2	37177	38094	39321.4	43960.4	48249.4	42557.8	41320.9	41670.6	40263.4	46401.6	40263.4	43543.8	42032.9	40356.3	47857.3	44525.3	43502.8	39729.8	47527.1	40825.4	43502.8	40995.4	41017.1	45339.1	29778.5	37932.4	46513.2	48458.6
RSGARSKQ	44106.7	36881.8	45171.1	46949	45771.3	45048.1	45798.1	49121.1	46835.4	48054	36082.1	39515.9	38628.6	46922.1	46985.1	45454.5	47685.8	47016.7	46039.5	46039.5	15036.9	26473.8	33438.6	35326.5	41501.9	44678.2	45099.3	43367	42503	43492.5	47266.6	43492.5	39354.2	37185.9	36988.4	47472.1	45574.6	39744.9	35276.4	39839.2	44686	39744.9	45892.3	44526.2	46735.2	32930.6	41551.3	47327.5	48878.3
NGERSGARSKQR	40077.8	29196.9	42036.5	46029.6	45006.7	44373.3	45106.7	48341.8	45917.7	47617.7	37586.7	35289	36229.5	46222.2	46124.8	44907	46610.4	44737.7	43753.5	43753.5	27311.4	36595.1	33558.9	12748.4	39769.4	47088.4	16975.2	11936.5	37245.9	18171.5	43730.3	18171.5	44447.3	43085	39657.7	47626.9	46091.4	44759	43563.2	47118.5	45341.5	44759	42685.1	42074.3	46580.7	32889.6	40564.7	46939.9	48667.8
RSGARSKQR	37611.2	23430.9	39465.9	42532.9	41585.9	39862.9	39355.5	47262	41812.9	43641	5372.7	5884.97	5836.52	42786.8	42208.8	37251.5	44627	42671.2	38353.3	38353.3	1101.39	14584.6	16452.3	77.28	19066.2	29145.5	12447.4	4646.42	27393.1	11439	41789.4	11439	33597.4	28644.7	30779.3	44873.5	41352.6	34410.1	30963.7	31307	43516.5	34410.1	43582.5	40537.1	43223.2	20276.4	35627.4	45448.1	48243.1
GARSKQRRPQGL	40839.1	35600.8	41694.5	43122.3	36796.1	35439.4	39567.3	47695.6	43169	44617.8	38160.8	41929.3	42265.4	42465.8	43027.2	39751.8	44368	44689.8	44480.5	44480.5	7634.45	25880.2	26086	32088.5	35283.3	40951.9	42116.6	40621.4	38944.6	45131.1	42790.5	45131.1	18804.8	15346.1	8191.06	43602.8	33544.8	31945.5	28169.5	28175.9	41750.1	31945.5	43806.6	41292.7	40061.8	12035.1	32045.2	45960.9	46472.4
ARSKQRRPQGL	40825.8	34934.9	41961.5	43372.2	39042.5	37943.9	40363.3	47541.5	43200.3	43936.6	36871	40510.8	41098.4	39641.4	40239.5	35365.5	44216.6	44165.4	43417.3	43417.3	5663.09	24320.2	24070.4	29564.1	28853.1	37206.4	41898	39740.2	38661.2	44842.9	42761.8	44842.9	18467.8	14002.8	9677.22	40986	23207.6	33187.8	19486.6	26059.7	34268.6	33187.8	43153.1	40249.1	25931.8	2161.69	18018.4	45938	46189.2
RSKQRRPQGL	32920.2	23647.4	34469.8	37873.7	30269.4	26268.1	30816.6	45567.7	37472.2	38208.8	26004.5	31901.2	31567.8	32079.8	31622.5	22882.2	39233.5	40776.8	39736.7	39736.7	202.52	7950.15	8713.63	13075.9	14573.8	16319.1	37220.1	32568.4	31793.7	40457.3	35171.6	40457.3	4986.2	3671.75	1615.64	34702.5	16505.6	15292	9491.1	3124.39	36747.5	15292	40662.7	35965.9	33630.6	7648.67	27072.5	43999	43896.7
KQRRPQGL	42742.8	36893.7	43402.2	37762	31657.8	28959.1	29767	46382	37629.1	40047.9	29547.8	37708.9	40882.8	37897.1	38168.3	29667	43169	43584.8	43410.7	43410.7	2924.33	9892.98	13344.8	27096.3	21287.6	28678.1	42170	41054.8	39000.7	45755	43079.9	45755	16009.6	9970.57	6446.35	26735.7	19278.4	10667.3	1963.38	24669.8	34603.5	10667.3	38928.2	36211.1	37384.8	12119.9	27818.1	44829.8	44034.7
KQRRPQGLPNNT	43674	37527.4	44672.4	41003.8	35819.5	32126.8	33345.8	47559	41370.5	44467	33938	39650.4	41767.2	42528.8	43099	40362.9	46230.7	44967.8	44513.2	44513.2	4213.06	13943.9	18709.2	32642.2	33579.3	42535.7	43333.7	41827.4	40486.7	44410.3	42405.6	44410.3	21694.8	15781	31663.6	35877.7	41909.8	29912.9	21286	42093.9	42383.2	29912.9	43678.8	41278.9	42224.8	20083.6	27883.5	43372.2	45706
QRRPQGLPNNT	45140.8	40534	45841.7	45454.5	43808	42789.6	43858.7	48555.8	45721.8	47065.5	42505.8	44591.3	44393.5	44429	45620.1	43205	47158.8	45696.6	45306.2	45306.2	20672.3	34381.1	37140.8	41847.3	41020.2	46750.8	45329.7	44339.2	42337.3	45536.7	43806.1	45536.7	27138.2	21160.6	31211.9	44474.2	34651.5	42019.7	33334.9	45670.4	37988.6	42019.7	43729.4	41139.3	40141.2	13644	18909	41307.9	43184.4
RRPQGLPNNT	42374.9	37271.3	43399.4	40786.1	37467	34820.6	36262.5	46802.5	41137.1	43561.2	38306.9	39603.2	40393	38932.8	40440.7	35969	45428.4	43337.9	42768.7	42768.7	20348.7	24993.2	27695.9	37413.5	34119.5	43317.8	44082.3	42593.7	38831.8	42782.6	40004.6	42782.6	5701.82	3051.19	32336.7	38662.9	37238.6	40369.9	31607.8	43985.6	40734	40369.9	41631.4	37836.9	32330.7	4783.38	8440.08	38006.7	40651.3
QRRPQGLPNNTA	42142.6	33474.1	43357.2	36712.5	28855.9	25416.8	27332.7	46762.5	37080.2	43675.5	38597.7	40290.9	40943.9	40175.5	41351.7	38623.6	45366.1	43298.6	43344	43344	7950.49	23116.9	23343.6	37683.7	35560.4	43225.6	42659.7	41904.4	39007.9	42855.8	37093	42855.8	11424.3	6372.5	19979.4	32301.7	25140.2	29531.2	21115.1	42938.9	31089.6	29531.2	40550.2	35584.6	35198.3	6809.12	9588.64	40599	43353.9
RRPQGLPNNTA	42091.6	34959.5	43306.5	33103.8	28110.7	23877	22700.5	45248.4	33229.4	40901.4	36814.8	38294.9	40049.7	36190.8	37566	32684.6	45081.8	43446.9	42771	42771	11755.4	17607.3	19236.5	34995.5	29126.9	38476.3	43280.8	42284.2	39170.7	43102.3	37939.8	43102.3	5800.01	2610.5	28597	19778.3	31585.6	23901.8	12160.8	41887.1	35448.2	23901.8	41159.8	37089	32675.7	6386.02	10512.6	38821.8	40473.1
LPNNTASW	35115	28466.7	35773.4	40272.6	34180.8	34194.9	38171.2	42637	39506.9	42543.5	37551.8	38203	39862	22736.6	22319.3	13276.3	20926.6	33718.7	31167.4	31167.4	37395.7	24301	21016.7	39303.6	10735.3	24910.3	41191.9	39885.3	33402.4	36540.5	41615.2	36540.5	4371.21	2472.63	16109.1	38431	34676.2	22965.8	14460	9635.44	25745.5	22965.8	21596.4	15524.5	38647.4	33911.2	41563.9	2840.59	17729.9
LPNNTASWF	22947.9	14052.3	23838	33045.1	27899.2	25683.5	27204.7	43204.1	34038.7	36773.4	28286.2	31810.6	32763.9	17003	20068.6	15480.7	19155.1	15525.1	10834.7	10834.7	30157.9	11105.8	12561.1	32495.2	11151.2	26569.1	35064.5	31190.7	15595	22870.8	26756.6	22870.8	220.06	80.77	7608.23	30941.6	19887.1	6112.63	903.94	7050.75	4027.07	6112.63	8353.32	3789.61	34923.6	22391.9	34135	24.51	740.58
LPNNTASWFTA	31763.1	21543	34029.1	29820.8	24931.4	23058.7	22108.5	44409.8	31855.4	39323.6	33853.6	34162	33338.2	35238.3	37630.7	35515.4	42632.4	41971.1	31638	31638	17526	21167.5	16319.8	28995.4	28542.9	37949.6	33991.2	31809.2	33906	31117.8	20676.1	31117.8	3373.9	1574.75	17511.9	29471.2	31184.6	32078.5	23566.9	36710.2	30675.6	32078.5	25326.4	18064.8	42769.2	29356.6	31531.7	4205.04	9605.46
LPNNTASWFTAL	21930.3	15941.1	22972.5	11109.6	3196.09	1073.66	1797.2	30723.4	14690.8	14268	27064.3	28345.9	26061.4	23943.2	26338.1	19810.6	21416.3	17197.8	23434.9	23434.9	16653.4	17397.9	9117.36	17668.2	10406.5	10800.8	22239	20118.9	10591.1	18788.3	1642.64	18788.3	61.16	22.56	2190.91	28769.2	12687.6	7953.85	8546.31	2417.58	17814.7	7953.85	21217.5	9787.05	39359.8	23062.9	32051	721.78	1011.6
TASWFTAL	23853.2	19005.6	24242.2	20199.1	9413.67	5210.01	7471.18	36157.9	20859.9	24283.1	31509.8	32036.5	28246.7	25019.2	28069.4	20738.6	25339	25322.9	27692.3	27692.3	20232.2	14259.7	8421.84	27526.2	13207	19886	28350.8	26894.2	15859.6	20514.5	5010.27	20514.5	6519.23	2980.07	4527.37	32206.8	5647.73	12900	3952.09	6451.38	15314.7	12900	20265	11826.2	42860	28325.7	36675.2	6639.75	8129.6
TASWFTALT	14325	10404.2	16092.6	7919.16	1587.32	702.6	1882.93	32688.5	9536.8	23561.3	22872.5	18074	16790.9	28471	30488.3	28372.9	26493.3	19605.1	13174.6	13174.6	5412.61	4217.67	2844.59	15357.4	14666.1	20916.4	15542.3	11534.1	6587.58	2162.88	36.28	2162.88	19838.9	14841.5	23455.5	25537.5	15463.8	19763.9	9413.57	10987	20633.2	19763.9	22892.6	14227.5	42691.5	30048.8	30159.9	7671.96	15747.8
ASWFTALT	28730.9	20706.5	31638	25666.6	23293.1	18854.5	15698.3	42417.6	29390.9	36239.4	25883	26605.3	23252.1	36248	38871.8	38374.9	44387.2	42453.8	30224.9	30224.9	12546.7	12332.2	15791.1	24586.9	26366.3	27529.2	36027.1	33565.1	33273.7	32280.7	21299.2	32280.7	36766.6	33161.2	34768.3	32162.6	36664.5	26143	13677.7	13183.9	38884.4	26143	33251.7	29983.2	43798.5	32499.4	33791	38312.7	43217.2
TASWFTALTQ	21375.3	12904.7	24106.4	24588.5	16561.4	13308.6	16909	40789.6	28240	36367.8	15960.8	12390.8	9488.12	37023.3	39303.6	38318.1	34882.8	29191.2	18440.5	18440.5	13190.6	9627.93	9375.66	18828.6	24134.3	28788.8	21192.5	15463.2	9806.77	1415.49	6183.27	1415.49	29987.7	27327.1	31639.7	39502.2	33134.6	18871.6	16865.4	13412.9	27114.2	18871.6	26312.5	20539.6	43701.5	31293.1	35084.2	12026.6	34052.7
ASWFTALTQ	23444.6	14271.3	26430	26299.1	30417.8	26311.9	17684.8	41570.2	29990.3	34816.8	9284.61	6933.42	3752.03	35410.3	39366.6	36717.3	43122.3	39663.7	16081.8	16081.8	6100.8	8260.92	14723.9	14632.5	16889.5	15629.6	31040.8	24456.9	26622.9	15551.7	34074.5	15551.7	33055.5	29526.7	38332.6	34781.1	36023.6	17234.5	5891.53	3841.63	30381.6	17234.5	25326.7	23530	41222.2	25902.3	31820.6	23387	38852
TASWFTALTQH	25938.5	13673.8	28317.7	36811.6	31913.7	29958.2	31549.4	45104.7	39430.5	41622.4	18479.6	20587	15306.1	35997.1	38969.5	32184.8	38451	29802.7	13604.2	13604.2	19521	4896.54	8655.09	10401.2	15745.7	34449.6	17766.5	12166.8	19452.7	5891.27	28064.2	5891.27	36280.9	34494	37695.5	43732.2	38956	19085.6	11386.5	15825	29145.2	19085.6	26449.5	24035.8	45007.7	33408.6	37612.8	21198.4	40755.2
ASWFTALTQH	20617.3	8865.12	24595.9	30046.5	31400.2	28224.1	23474.8	43521.7	34223	36989.2	2573.63	5177.41	1791.14	32819.9	36206.4	26353.8	39183	31101	7086.24	7086.24	6244.79	1745.57	6655.86	2759.14	7407.83	15521.6	18437.7	12909	21595.7	14033.5	38784.4	14033.5	33778.2	31344.2	37446.3	36339.9	38903.8	7550.49	2696.95	3263.57	28841.8	7550.49	22516.7	22733.6	40077	21283.7	29330.2	26749.9	41893.9
WFTALTQH	39159.7	23571.2	39876.3	42118.5	39304.9	39731.6	40276.9	47433.6	43019.3	44222.8	38108.9	39609.2	40329.3	36778.6	38684.2	33857.6	45094.4	41222.2	19384.2	19384.2	32364	23194.3	23410.6	24325.2	24294.9	46219.2	24157.3	21924.6	36505	34081.5	43489.7	34081.5	40264.7	37277.7	31665	46361	41289.2	31005.9	20857.2	42590	33216.8	31005.9	26937.5	27608	45835.8	35013.7	41440.4	35294	44839
TASWFTALTQHG	29107.7	21331.7	31006.6	33260.4	21579.1	19534.5	28650.9	45058.9	35771.1	40410.9	31723	32494.5	33425.2	27778.4	32037.2	26968.2	41439.1	39830.6	29316.3	29316.3	17829.9	17511.4	11154.2	24995.9	16963.8	35901	30276.3	27036	30552.7	21534.1	16694.2	21534.1	37916.4	35671.8	34291.9	40334.9	39866.4	28870.9	26663.8	27181.7	36775.8	28870.9	35655.9	30725.4	43254.6	33168.7	37018.5	34175.3	42738.2
ASWFTALTQHG	33964.8	23766.9	35628.6	30853.7	28915.2	27957.8	25286.2	45165.7	34855.7	39279.8	24450	27009.6	23435.7	23443.8	28877.4	20854.9	44293.7	42690.1	29069.6	29069.6	13099.8	13077.2	12900.5	19261.9	10945.5	23746.3	35148.8	33131.8	36469.4	34356.9	34663.1	34356.9	39907.3	37864.7	36175.5	33005.1	42591.4	24103.3	18371.2	12684.2	39790.1	24103.3	36095.7	34340.2	41086.8	29476.6	36086.8	39783.6	44935.2
WFTALTQHG	35162.9	23650.7	36229.9	33854	19864.7	18501.8	29747.6	45431.9	32673.3	38274.1	37616.8	34620.4	39364.4	12552.7	16370.2	10700.3	41265.5	38355	13126.9	13126.9	17114.3	21078.6	9508.67	27485.5	8177.33	37314.8	28688.4	27093.1	32931.3	29717.1	24930.8	29717.1	35142.3	30022.8	21806.1	37772.2	34593.4	22326.8	16389.9	36806.4	24448.9	22326.8	30006.2	24392.1	39937.6	27180	34237.1	24083.7	37023.3
FTALTQHG	26629.2	21640.2	27980.8	36001.3	25798.5	21359.4	27593.3	45356.7	35650.9	43222.8	38855	39720.8	37904.9	40703.6	42451.5	40622.7	40514.7	36639.5	36601.5	36601.5	27124.4	23727	22937.5	38408.1	35723.9	44092.8	40429.3	38058.2	24906.8	28990.8	21599.9	28990.8	37588.8	34040.6	31892.3	42972.4	40971	26348.4	30967.7	24677.8	38306.1	26348.4	41088.2	37469.4	46126.3	37760.4	41386.6	37771.8	42650.4
ASWFTALTQHGK	21602.5	12117.1	24205.2	30569.2	31173.8	30339.9	25262.7	42743.3	32987.6	35488.5	172.47	162.68	45.15	28394.1	31059.6	24075.1	41548.6	36675.2	18371	18371	1490.64	9374.65	10151.4	1991.35	10639.8	18653	14318.1	9365.21	14944.1	1392.38	32275.8	1392.38	39627.2	37081.8	37642.1	37450.8	43002.1	28334.9	24562.7	19258.6	41277.5	28334.9	34888.5	33097.4	37973	17680.4	25761.2	40954.6	46182.2
WFTALTQHGK	16171.5	8420.83	18563.8	30256	22169.8	21108.7	26089.9	41538.3	29431.3	33657.1	1625.6	809.38	351.07	23286.1	24747	20537.2	32324.1	23053.9	7342.4	7342.4	3564.11	10349.3	6797.71	2964.76	10467	33760.3	2769.64	1351.78	2974.17	55.08	16160.3	55.08	35976.4	32862.6	29456.5	41239.1	41303	26535.5	30823	27093.1	33033.3	26535.5	32695.9	28308.8	39417.3	19859.8	28763.6	35083.8	44031.3
FTALTQHGK	7754.24	4901.26	9370.08	23468.2	13380.8	7666.49	12292.2	39125.8	23133.9	30199.7	452.08	166.47	55.91	34299.4	35304.3	30638.8	18712.2	9737.72	7867.66	7867.66	1150.3	7034.83	4724.64	2044.66	17925.5	25022.2	3230.72	734.93	270.5	6.72	2927.97	6.72	30536.2	25625.2	32739.4	38624.4	35899.4	21844.8	25955.9	13369.6	31359.8	21844.8	34463.4	27187	40107.3	19599.5	26001.2	23961.8	37997.3
FTALTQHGKEDL	18806.2	18082.3	18910.2	10590	1184.15	750.94	3016.37	33950.8	11309.9	18375.2	30996.5	28040.9	22950.9	35701.1	36096.5	31526.9	25724.4	22964.8	29719.6	29719.6	27639.6	23805.2	13355.7	30531.9	28067.6	33170.9	32510	28018.4	14247	10562.8	390.5	10562.8	27838.9	22076.2	22936.7	37058.5	34362.5	23139.1	27135.9	6309.24	34804.8	23139.1	39498	34186.7	43766.8	32786.9	39970	34109.9	31587
ALTQHGKEDL	33714.7	30484.3	34261.2	14527.7	2440.81	10269.9	20118.4	38912.2	10181.4	25135.1	36976.4	38372.4	40098.2	39839.2	40255.6	36996.1	40527.9	40679.9	39638.8	39638.8	26294.8	25533.6	20927.3	37855.3	31497.2	34995.5	43898.6	41685.1	35779.2	42898.5	33650.2	42898.5	18095	12236.2	16830.5	31783.8	36605.4	15352.9	18626.6	29988	36305.7	15352.9	42471.8	40346.7	45528.3	35183.1	43811.3	43596.2	42216.6
LTQHGKEDL	26877	22588.5	26242.5	30649	15527.3	12552.9	19979.6	42458.4	29223.8	33492.9	40003.3	38915.9	38859.6	35391.9	36295.9	28755.5	39173.7	40992.2	37488.5	37488.5	21964.5	22105.2	15240	35797	22976.2	28813.8	40371.6	37689.8	33597.8	37756.7	18868.8	37756.7	20306.3	13460.8	25456.7	36488	32070.5	27478.6	22457.4	6600.21	35460.1	27478.6	41651.2	37805.4	45664	37356.8	42854.9	37323.7	33125.7
TQHGKEDL	41547.3	38038.4	41953.8	40796.2	31903.7	30881.4	36051.2	47561.5	40523.5	42929.1	45145.7	45439.7	45313.6	42475.4	43554.2	39647	45831.3	45627	45422	45422	38153	33971	28165.5	44368	36960.4	44217.1	46161.8	45674.4	43066.4	46325.4	43593.8	46325.4	36521.6	32273.1	14437.3	35546.5	23272.2	27151.7	13062.9	44050.4	32881.1	27151.7	37398.9	35802.4	46195.2	36496.7	42464.4	44385.3	42551.8
ALTQHGKEDLK	30777	23827.9	34249.3	35087.6	26808.7	33235.5	35977.2	45568.2	34284.9	40538.8	1735.32	2221.2	4814.02	44142.9	44058.5	42548.6	46206.2	43284.5	35097.9	35097.9	11613.3	23751.5	24010.6	16193.7	34027.3	40931.9	36176.7	29297.2	30739.4	18149.3	43820.8	18149.3	39806.9	36215.8	36883.3	42188.7	44865.7	32390.6	34116.9	41817.4	42998.9	32390.6	44391.5	43217.6	44187.4	27470.3	36258.9	46130.8	47580.1
LTQHGKEDLK	15342.8	10399.4	19003.4	37512	31139.1	29832.7	32973	45990.2	37243.9	41747.8	3947.17	1558.04	657.03	41307	41235.6	39213.1	43199.4	38714.8	27904	27904	4322.82	15265.8	14523.3	6016.04	28362.2	37637.2	20756.8	12296.6	16887.8	888.72	34193.4	888.72	40881.5	37208	37282.6	40164.2	44034.2	28526.5	28926.5	32593.8	40705	28526.5	42212	38983.4	43037	24073	32315.7	42573.4	46753.4
TQHGKEDLK	35177.7	24975.1	36923.7	37579.8	31029.1	26524.8	29384.5	46657.8	37344.3	40316.6	10681.4	5465.52	3200.73	39633.2	41199	36609.8	44441.5	41474	28791.9	28791.9	4824.97	13737.5	12231.2	11856	23234	36516	29970.2	21763	23783.3	5937.28	38898.3	5937.28	41678.3	39660.3	37990.3	34871.5	38427.3	25779.6	21727.9	41441.8	31907.1	25779.6	37478.7	35229.5	40931.1	18753.8	25376.6	41467.3	46310.3
QHGKEDLK	43970.9	36578.1	45025.7	46412.1	44927.4	44741.1	44975.6	48963.5	46426.7	47634.7	40425.4	38549.7	39347	45187.7	45765.4	44315.7	48255.6	47261.5	43424.8	43424.8	31901.2	34024.7	34041.7	37819.3	40650.8	47536.9	42289.7	41075.7	43235.9	37608.7	47247.7	37608.7	46009.2	45241	43485	46444.8	45234.7	43639.6	41050.4	47878.6	41826.4	43639.6	43853.5	43733.6	46537.4	35563.5	39758.2	46812.6	48478.6
ALTQHGKEDLKF	26127.8	19507.5	27108	29020.9	22634.2	28767.3	29058.3	43123.3	29966.3	35709.2	22556.5	26048.5	31292.7	22418.5	25889.1	22385.6	37857.8	34726.6	26250.8	26250.8	32034.4	21748.4	17788.1	33462.5	16189.5	24564	41949.3	39655.1	36001.7	38401.5	44223.3	38401.5	35215	31423.4	29706.5	34361.4	39979.1	6904.67	6133.03	14041.8	29233.3	6904.67	35835.8	34510.1	39936.7	29576.6	40424.5	36034.1	45116.4
LTQHGKEDLKF	16914.5	11793.9	17459.9	38190.2	35999	32174.1	31269	44986.3	39596	41243.6	29851.8	26919.2	23019.8	17897.3	21857.6	16057.8	33634.2	33791.8	22106.1	22106.1	27973	16990.7	13500.7	30680.2	11134.9	19350.1	40103.4	35978	33337.1	27869.4	41007.8	27869.4	37345.9	34028.8	32800.4	36670.4	38575.6	11619	5675.66	502.78	25043.3	11619	34594.9	33613.4	39901.3	31736	40779.9	29668.9	42692.4
TQHGKEDLKF	32562.8	23495.3	34441.1	35219.6	24691.7	16150.9	21498	45774.8	36958.8	38551.8	33245.2	32913.1	32253.9	12935.6	17980.2	13248.2	32544.5	30090.1	22754.3	22754.3	26624.9	13473.1	6732.27	35018.6	7288.18	21276.6	41990.2	39812.1	30730.4	33124.2	41687.3	33124.2	36994.9	33906.4	24058.7	21252.7	28085.2	533.85	206	19798.8	10976	533.85	24650	24357.3	32771	19985.9	34784.5	23339.5	39634.1
QHGKEDLKF	37770.2	30007.9	38865.5	43124.2	39964.4	38776	39815.9	47534.3	43566	43662.7	43148	42620	42516.8	11180.4	14382	8971.36	39689.5	40149	24502.4	24502.4	41115.3	22092	19053.6	41539.2	9925.15	33124.6	44714.5	44485.8	41621.9	44063.7	44954.6	44063.7	40326.2	37148.1	37169	35125.2	28893.4	30570.5	3482.31	35138.2	7329.78	30570.5	28305.8	30429.3	35472	31937.2	39981.7	25918.6	38640.3
HGKEDLKF	40670.6	33601.1	41691.4	45560.8	43343.1	42064.3	43278.9	48179.5	45946.5	46548.9	45090.5	45704.5	45444.2	33493.7	36268.8	31355.4	41965.2	43042.1	39936.7	39936.7	29645.5	28918.1	22283.3	42774.3	24615.9	41630.1	45111.5	44360.8	42264.6	45959.4	46021.6	45959.4	40349.8	37770.2	25241.3	41036.2	40109.9	27635.2	17437.3	26151.8	33552.8	27635.2	36634.8	35605.1	44784.2	38854.5	44067.1	36298.6	44054.7
TQHGKEDLKFPR	38713.5	25072.3	39980.8	35738.2	33403.9	28794.7	28585.8	44875.9	36765	39752.6	23461.8	11451.7	12410.9	35122.6	37661.2	34808.9	43176.9	39947.5	31648.2	31648.2	14060.4	24918.4	16352.9	364.25	17486.6	35283.7	2727.32	1162.28	26151	3951.49	35470.9	3951.49	40634.1	38629.4	31588.3	39360.2	37988.6	30516.3	21854	43304.2	35531.6	30516.3	31140.4	27217.3	37836.1	10198.6	25570.9	42088.9	46410.1
QHGKEDLKFPR	41480.3	29362.3	42772.9	43835.5	42321.8	40987.8	42025.2	47604.3	44124.8	45449.1	35828	27763.4	29721.6	38564.3	40924.4	38076.3	45422.5	43923.3	36505.4	36505.4	21964.3	30163.5	24302	3579.69	26626.3	43216.2	5579.88	3871.67	35810.2	15819.5	41373.7	15819.5	43161.1	41797.1	38120.8	45194.6	40711.6	44018.5	39168.1	46253.8	35846.6	44018.5	35300.9	35149.6	41860.4	21466.4	31974.2	43537.2	47227.2
HGKEDLKFPR	38097.3	24547.5	39686.5	39544.6	35526.6	31513.9	33252.8	46051	40092.1	43159.7	27696.5	16608.6	16891	39020.9	40809.9	35426.4	41908.4	37929.9	31410.1	31410.1	5832.92	22682	13066.6	161.3	19870.7	38951.4	683.13	223.08	18024	1391.92	30806.3	1391.92	38350	35561.5	29294.1	43400.4	39551	35764.1	35890.5	43829.3	37598.9	35764.1	32713.9	30077.8	41940.2	19104.8	31583.9	38988.4	45779.8
GKEDLKFPR	44039.4	33301.4	44476.6	42335	41502.8	39467.2	38188.5	47768.4	42748.4	45007.2	35496.2	26621.4	27727.7	43176.9	44823	41947.5	47211.9	44890.9	36759	36759	25569.3	33610.9	29118.4	4718.97	28754.6	43623	12378.5	9830.03	36589.2	20027	42657.8	20027	43290.6	41677.4	39399.8	43512.7	40960.3	41808.4	32041.3	47311.6	38957.7	41808.4	32344.4	32853	40027.1	12018	25223.6	43891.5	47580.1
KEDLKFPR	41113.9	29557.4	42532	43362.3	43192.8	41728.4	39617.4	47184.3	42711.8	45569.7	36431.6	29312.2	31256.9	43443.1	43892	41670.6	47382.3	44805.1	39741.9	39741.9	28873	32110.4	29823	4385.19	32378	44241	15697.6	12303.7	40931.9	28547.5	44104.8	28547.5	43715.7	41406.8	36798.1	42492.9	41989.7	43208.3	34183	47139.4	42712.3	43208.3	25119.3	27917.6	44966.8	25430.8	35251.6	44679.2	47218
QHGKEDLKFPRG	42944	34684.1	44291.2	45724.8	44132.9	43497.7	44485.8	48310.5	45986.3	46969.3	43158.8	40321	41660.7	40747.2	42203.3	41573.8	47301.3	46655.8	43354.8	43354.8	28150.3	34946.3	32699.4	22652.4	36667.3	45853.6	23422.2	22645.2	43973.7	33923.6	45320.9	33923.6	44894.9	43798.5	34214.1	45194.1	42499.8	45003.8	40440.7	47392.6	42287	45003.8	40949.2	40165.1	44829.8	30365.8	37971.8	45701.1	47546.1
HGKEDLKFPRG	42820.6	35235.6	44297.5	45525.3	43534.4	41586.9	42788.6	47974	46103.8	46939.4	41866.7	39499.2	40527.9	42530.2	43604.6	41772.6	46563	45970.8	43901	43901	16208.8	32303.5	27976.3	11018.9	37380.7	45880.4	18217.6	11147.8	41490.2	27347.8	43903.8	27347.8	43424.8	41753.2	24589.8	44512.8	42668.4	42670.3	39697.6	45416.6	44088.1	42670.3	39744.5	38836.9	45834.3	34822.5	40772.8	45065.2	47207.8
GKEDLKFPRG	44320	37889.3	45423.5	45548.5	44394.4	43127.9	44018.9	48837.1	46045.5	47699.2	44384.3	44231.9	43685.9	44929.3	45665	44985.3	47630.1	46572.6	44924	44924	36421.7	37455.6	35757.5	34130.9	40158.6	47098.6	39477.4	38193.9	44378.1	42293.4	45681.3	42293.4	45429.9	43763.4	37462.1	42659.2	44639.6	43701.5	33376.8	47516.3	43086.9	43701.5	40602.9	39818.1	44822.5	27904.3	35833.8	45421.1	47484.9
KEDLKFPRG	41533.8	33939.1	43164.8	44111.9	43231.2	40038	39815.5	48177.9	44149.2	46300.3	43586.2	43585.3	43545.2	40629.3	41769	39145.3	46965.3	45960.4	44083.8	44083.8	29778.9	29047.3	29075.9	41642.2	35487	43954.2	45296.9	45227.4	44669.5	46066.9	45263.1	46066.9	44256.3	41025.9	35026.9	35900.2	42462.1	43703.8	28994.2	46322.9	43684	43703.8	33326.6	32922.4	46031.6	34012.6	39265.7	44264.4	45510.1
KEDLKFPRGQGV	37290.6	29656.7	38632.8	32141	25748.9	21515	22480.2	44707.8	31776.5	39753.1	36749.9	40168.6	40822.7	37857.8	39656.8	35848.6	41870.8	39956.2	39866.4	39866.4	15250.1	24527.4	20055.2	35694.2	28270.6	38833.1	39559.6	39586.5	35884.7	41893.9	26366.6	41893.9	35510.8	30064.1	23486.2	18769.6	30187.6	31690.7	11623.8	36629.6	38964	31690.7	34393.4	29535	40243	15892.9	26558.7	44055.2	43017.9
LKFPRGQGV	40889.5	34187.5	41611.6	29600.9	21279.1	13210.4	14685.1	44341.1	31306.6	33823.2	36155.2	40883.7	41768.1	37024.1	40879.3	35650.9	37931.6	34584.4	35900.2	35900.2	10352.5	21620.5	16856.4	34603.2	22229.4	33431	38039.6	37743.2	28259.2	38262.1	21396.6	38262.1	26620	19091.8	8443.55	16197.4	3947.04	19835.5	262.41	23708.3	14073.5	19835.5	28423.3	19401.6	33747.6	10534.2	15289.1	35514.3	35598.9
KFPRGQGV	42696.1	36486	43194.7	37949.6	31790	31025.4	31805.1	42582.2	37014.1	36678	38033.9	40025.4	42315.8	25994.7	25763.7	13178	43660.4	43135.9	38945.9	38945.9	9496.33	18264.1	15908.9	28246.7	18395	37302.7	40815.2	38273.3	39651.7	44458.3	36632.8	44458.3	33700.8	27970.3	25310.5	32830.2	29365.2	34426.9	26324.4	35588.9	38880.2	34426.9	41943.4	38613.1	45346.9	32529.3	37882.7	45826.8	45847.7
LKFPRGQGVPI	40181.2	34289	40394.8	32159.1	29245	27315.3	23980.2	42570.7	34018.1	35778.1	34776.9	37393.2	39251.3	21728.8	21338.1	9608.89	37998.1	39985.6	36005.6	36005.6	4626.85	20005.1	16084.8	28800	12354.8	28492.3	38921.8	36992.4	31876.1	39657.7	28233.6	39657.7	34.93	26.45	7007.33	19890.9	11045	18157.2	489.49	24912	19571.6	18157.2	29615.6	20967.8	33759.2	15113.9	25379.4	17395.2	16440.9
KFPRGQGVPI	36261.7	26815.7	36831.9	23206.1	16012.7	16955	18898.2	34228.6	20850.9	22786.6	23371.4	26707.1	31185.2	4104.35	3505.1	490.76	32825.3	36106.3	24525.2	24525.2	177.9	5985.72	3728.64	13300.6	1682.9	12522.7	32777	28556.2	25923.6	35542.7	19506	35542.7	6.21	6.47	4023.15	23314.5	18144.4	14802.7	12153	20323.9	27907.1	14802.7	32676.1	23030.5	39862.9	23300.7	32483.3	11726.7	12837.5
FPRGQGVPI	33571.3	27620.5	34311.6	25024.6	23977.4	19623.1	16164.8	41473.6	26138.5	30977.1	33284.1	37281.8	36830.3	31186.3	33492.9	25876	12312.5	18703.3	26501.6	26501.6	14578.9	25939.3	22814	34740.4	19050.3	27078.7	30338.6	28209.4	10128.8	24274.7	6183.6	24274.7	4.21	3.44	284.76	19099.6	2755.65	14368.7	4454.34	14997.3	8544.18	14368.7	15925.8	4776.14	38137.3	22096.3	29297.2	136.21	179.31
LKFPRGQGVPIN	42873.9	36605.1	43393.8	40270.4	38166.2	37981.2	37283	46580.7	41639.5	43885.8	40341.9	42755.3	43936.2	37603	39191	34148.3	45375.4	44719.3	42338.7	42338.7	23322.4	28731.6	31119.2	38453.5	33097.4	43024.5	43342.6	42627.4	40642.5	43298.1	39176.2	43298.1	1890.65	1129.48	18661.2	37795.5	29402.7	34374.1	10317.7	39837.4	32893.2	34374.1	36749.1	32182	41029.9	24912.5	31842.6	34385.2	37264.8
KFPRGQGVPIN	42837.7	35867.2	43754	38902.5	36829.5	37278.9	37117.1	43882.9	38812.1	40400.4	37551.8	38127.8	41641.8	24130.4	23535.8	11867.4	45227.8	44690.8	39550.6	39550.6	7948.34	18998.2	19720.6	30395.4	15727.7	37471.4	42568.8	40760	41524.4	43995.6	40067.9	43995.6	353.23	331.95	22365.2	40961.6	37725.3	36266.8	32861.5	38497.2	41091.7	36266.8	40470.4	36578.5	42793.3	25307	34425.8	32338.4	38174.1
FPRGQGVPIN	40732.7	34059.4	41678.7	37874.6	36847.8	36025.9	34503	46624.6	39448.4	43321.1	38889	42663.8	42365.3	42123.5	43780.5	41597.2	38192.7	38178.6	38895.3	38895.3	25006.5	32208.5	33964.8	41213.7	37854.9	43830.7	40810.4	38845.3	30218.7	37037.7	29169.5	37037.7	87.29	63.9	6466.61	36630	24211.5	30148.4	23781.5	36535	29076.2	30148.4	30011.4	22096.6	39124.1	19998.4	25806.1	6385.27	13969.4
RGQGVPIN	45090.1	38594.8	45941	45468.2	44755.2	43987	43538.2	48981	45961.4	47331.6	41577.8	42095.2	42553.2	43886.7	44615.4	42350.1	48294.3	47890.5	44711.6	44711.6	24442.8	22606.8	27477.4	39681.3	36396.1	45259.2	46542.4	45597.8	46023.6	46051	47295.2	46051	43131.2	40671.9	41153.6	43798	45521.9	41632.8	34700.3	43359.5	45465.8	41632.8	44596.6	44163	46600.3	36447.8	40362	45782.7	47977.6
KFPRGQGVPINT	42063.8	35972.5	43234.9	36166.1	30289.4	32001.8	33539.3	43514.2	36377.6	37974.7	36620.5	35061.1	39206.3	26680.3	28350.2	17891.9	45587.5	44619.3	36664.1	36664.1	12111.9	19961	17129.3	23882.1	19141.6	40030.6	38582.2	37071.8	40427.1	41435.9	35876.1	41435.9	2159.94	1633.62	22586	41739.2	39352.9	38475.5	36792.8	42311.7	41169.1	38475.5	41182.1	36544.5	45452.5	33957.8	38921.4	31112.8	38201.8
FPRGQGVPINT	42159.5	37424	43069.2	35578.9	32523.3	31352.7	30222.6	46131.3	38286.6	43234.5	41273.5	43130.7	43107.9	43467.1	44788.1	42693.8	43084.1	42591.9	40963	40963	29183.3	35369.7	33680.1	40943.9	39816.3	45638.3	41308.4	39692.9	33733.7	39190.2	31065.7	39190.2	403.7	225.08	12956.5	40562.9	31836.4	36914.1	33789.6	42652.7	35620.5	36914.1	34750.2	27788.1	46206.7	35092.9	38817.1	10760.4	17780.4
RGQGVPINT	42336.9	37214.1	43389.1	31585.3	27248.6	25598.9	24083.5	46069.9	32980.1	40084.3	33912.6	32204	34876	37209.2	38913.4	34112.8	47374.6	46556	39289.6	39289.6	5263.89	9723.51	11924.7	25115.5	22880.7	33629.8	41047.3	37700	41553.6	40041	33269	40041	33070.2	27311.7	37847.9	29729.3	38714	35212.4	25152.2	38675	43451.1	35212.4	43127.5	41298.1	45079.3	33545.9	38620.7	43435.6	44667.6
GQGVPINT	45803	42172.7	46583.7	39553.6	35783.5	33208.9	31652.3	48013.5	40257.3	45535.2	43913.8	44320.5	45061.3	45555.9	46172.7	45165.2	47790.1	47122.1	45956.4	45956.4	34591.2	31909.5	31385.3	43212	41753.2	47127.7	46382.5	46065.5	43749.7	46352.9	44646.3	46352.9	45043.2	43565	42052.9	34483.9	43279.4	32431.3	25045.2	47184.3	44219.4	32431.3	43368.9	42533.8	47237.9	38268.8	42502.1	46743.3	47896.7
FPRGQGVPINTN	41664.3	35323.8	42576.6	39398.5	35229.5	30572.5	31408.1	46827.8	40638.1	44258.7	41250.3	43502.8	43312.2	41597.6	43109.3	41279.8	43713.8	41826	41504.1	41504.1	29305.8	31345.9	26907.8	40465.2	35905.2	44604.3	41927.1	40178.6	35969	40464.3	38479.3	40464.3	2691.94	1527.87	16663.1	39912.1	36386.3	31506.1	29688.8	41908.9	37407.8	31506.1	35117.6	28834	44877.4	32098.2	36747.9	15832.7	29602.5
RGQGVPINTN	41456.1	33586.6	42534.3	38693.8	34453	30761.7	29617.2	47479.3	39726.4	43834.6	35092.9	33971.4	36580.5	37350.8	38902.5	34557.1	46147.3	45176	40873.1	40873.1	10999.6	8943.54	10611.1	30301.8	21053.1	35543.1	44043.2	42094.8	41874.5	41451.2	43118.1	41451.2	39525.8	36612.2	38127.4	31664.7	43876.3	21250.8	15541.4	37405	41435.5	21250.8	42356.1	40463.4	42959.3	24724	33974.7	44003.7	47139.9
GQGVPINTN	44553.7	38181.5	45434.3	38958.5	33808.2	25361.8	24837.7	47726	39641.8	44328.7	40737.1	39175.4	40308.8	40645.1	41978.8	39703.6	46229.7	44768.7	42375.4	42375.4	25392.5	17760.8	16027.8	38912.2	29544.6	40457.3	45564.3	44341.1	40894.3	43389.6	44827.4	43389.6	43909.1	42464.8	41468.7	29895.4	42537.5	16550.7	14146.4	43750.2	39722.1	16550.7	40177.7	37990.7	45464.3	31819.9	37579	43963.7	47148.6
RGQGVPINTNS	44948.3	39664.6	45691.7	42193.2	38550.1	35126	36545.7	47824.2	43023.1	45647.7	40288.7	39683.9	40796.7	43692	44723.7	42410.2	47786.4	47025.3	45151.6	45151.6	15476.5	19367.7	22564.3	34942.5	35457.8	44611.1	44848.7	43555.6	43779.6	43569.7	42870.2	43569.7	42794.6	40768	43227.9	41293.2	46012.6	38168.3	34737.8	44232.8	45785.2	38168.3	45631.9	44662.8	46457.9	36122.3	41369.2	46642.7	47934.6
GQGVPINTNS	43117.2	36602.3	44068	32568.4	22051.2	11909.6	16120.3	45465.3	33464.7	41973.8	38284.9	38029.4	38286.6	42991.4	44147.2	42360.7	46224.2	43751.6	42700.7	42700.7	20656	18834.9	17523.5	36109.4	35792.8	43888.2	43559.4	42241.7	37167.8	39012.9	36458.8	39012.9	42455.7	41494.2	40530.5	27159.1	42856.3	16853.2	18457.8	44612.5	41569.3	16853.2	42960.7	40654.3	45195.6	32066.3	35431	44779.4	46257.8
RGQGVPINTNSS	41619.3	33841.9	42682.7	39443.3	32249.3	28384	33014.4	43894.8	39426.2	43953.3	37867.6	36416.6	37737.5	40309.6	40432.8	36213.5	46416.7	44461.2	43387.7	43387.7	11820.9	14065.5	15903.9	33706	30878.4	41646.7	43445.5	41416.2	39144	40905.8	38110.9	40905.8	35492	32192.5	35318.8	41323.1	43208.3	33675.3	33040.8	41893.9	44135.3	33675.3	44281.7	42687.8	45916.2	34067.1	40132.1	44906	46759.9
GQGVPINTNSS	44465.1	39559.1	45324.8	40780.3	34529.5	28953.8	32512.1	45524.9	40820.5	45153.1	43479.3	42864.6	42999.3	44478.1	45015.5	42757.2	46873.4	45145.7	45524.9	45524.9	31549.4	30314.6	27770.3	42060.6	40509.4	46677.6	45574.1	44962.9	41044.6	43263.5	41214.2	43263.5	43156.4	42063.4	40454.7	37952.9	44252.9	31457.4	31689	46284.8	44318.6	31457.4	44961.4	43183.5	47280.4	39295.9	42330.9	46223.2	47230.3
VPINTNSS	44237.1	40616.1	45067.1	44623.6	42398.3	40360.2	41953.4	47163.4	44720.3	46942.9	42660.6	44506	43861.6	45280.2	45712.9	44003.2	45674.9	44916.7	43997.5	43997.5	35997.1	35441.3	37198.3	43695.3	42734.5	46811.6	45667.4	44681.1	40697	43708.6	42541.2	43708.6	9063.36	5680.58	27816.6	45541.1	39715.7	39782.8	33078.4	44950.2	39820.7	39782.8	36668.9	31138	48063.3	41025.1	43500	22084.8	32206.5
NTNSSPDDQIGY	747.05	921.19	1572.35	40350.2	36220.2	34349.5	36348.5	46050.5	40464.3	45354.8	21699.2	19972.9	11660.9	44829.8	45061.8	43382.5	20442.1	7084.48	5267.48	5267.48	28292.6	1886.99	4251.57	30403.3	26441.7	37706.9	32647.5	25924.2	11870.1	6454.94	27496.2	6454.94	42770.1	41175.8	41120.6	44235.7	42765.9	13742	21129.5	13590	33054.4	13742	30535.5	27559.9	45339.6	37563.6	42417.6	22553.8	42524.2
TNSSPDDQIGY	8134.18	3432.74	11282.4	43630.1	40618.7	39075.4	40434.1	46287.3	43525.9	45703	33511.8	31515.6	25743	45274.8	45641.8	43458.2	33142.9	22260.2	8929.72	8929.72	34702.5	4585.69	7059.46	35610.8	29789.5	41581.4	40085.7	35594.3	24983.2	23554.7	38674.2	23554.7	43882.9	42551.3	43769.6	45029.1	43261.6	21089.8	17082.5	19677.5	31635.5	21089.8	32129.5	32739.8	45656.6	39853.4	44084.2	26418	43656.6
NSSPDDQIGY	843.98	1063.85	1531.62	39752.6	34400.5	31072.8	34641.4	45602.3	39983.8	44718.4	27152.9	24347.8	15557.9	44458.8	45191.6	42297.9	21564.9	9603.38	5398.28	5398.28	31708.2	1901.19	3371.64	35071.3	24938.1	37715.5	36573	32328.3	12923.4	7703.24	28255.6	7703.24	41840.5	39760.8	42501.2	43424.8	41138.9	9337.8	10129.4	5882.36	23291.9	9337.8	27898.3	25709.9	44925	38818.4	43650	5165.33	33681.9
SSPDDQIGY	2184.31	1669.27	3393.56	37126.4	32442.2	24134.1	27106	41166.5	37090.2	40322.7	25038.2	22319.1	10031	41388.4	41864.9	34525	13411.8	4438.61	3272.19	3272.19	24515.7	2069.59	3511.9	34320.9	16392.2	30911.1	39640.1	34778.8	8260.57	10735.9	27257.1	10735.9	39052.2	35856.3	43442.2	41574.7	37509.1	6623.24	4130.95	1782.73	19506.5	6623.24	28886.2	28326.9	43031.9	36649	42401.5	6152.57	31413.8
SPDDQIGY	20338.2	12953.8	24282.8	44357	43700.1	42717.4	42339.6	46757.4	44417.5	46908.9	39637.5	40555.9	36309.6	46276.3	46642.2	44963.9	40351.1	34200.1	25868.4	25868.4	42381.8	21155.2	27547.7	43194.2	38631.9	44817.7	45051.5	43647.1	33562.9	38934.9	45025.7	38934.9	26846.8	18534.3	37651.1	45572.7	42677.6	31676.6	25195	35037.9	30497.9	31676.6	25372	25997.5	46869.3	42766.4	45018.9	5571.98	24866.7
TNSSPDDQIGYY	459	321.84	1448.53	41045.5	36513.7	33562.9	36768.2	45591.4	41425.6	44959	25729.1	28557.4	20397.5	43080.4	43577.8	41119.3	27695.3	12905.3	3401.24	3401.24	26859.5	743.45	2125.39	29029	22416.8	40836.8	33271.2	28242.7	17267.2	16439.8	33353.3	16439.8	33848.1	27514.6	38758.8	43167.6	41715.3	16227.9	14039.2	22621.7	27998.1	16227.9	24321.2	24066.8	43575.9	35813.3	41537.8	5562.52	28856.5
NSSPDDQIGYY	71.18	191.59	153.2	39685.6	35441.7	31100.7	33655.7	44252.4	40064	44118.1	22348	24243.5	15951.8	43248	43811.8	40442.4	18443.9	6093.87	3653.09	3653.09	27443.8	465.09	2044.22	31516.7	21663.6	38029.4	33854.3	29349.3	10757.3	9936	29652.5	9936	33938.7	28035.7	38695.5	43167.2	40306.2	10104.3	11166	4256.49	22914.7	10104.3	22034.5	21333	43724.6	36487.6	42486	3284.57	25392
SSPDDQIGYY	21.74	58.68	39.59	33190.6	27119.7	19147.6	23614.1	38934.5	33725.3	38752.1	14896.7	14695.1	5055.9	38223.7	38656.6	31731.5	6713.36	1071.31	1660.67	1660.67	18521	247.81	1000.62	26615.4	14873.2	32226.7	34165.3	27414.5	4141.11	7723.93	23306.5	7723.93	21327.5	14314.4	36040.3	39799.5	37200.4	3420.17	5212.43	1592.42	17966	3420.17	18809.8	18977.3	41022.4	32805.4	38711.9	1634.17	18885.3
SPDDQIGYY	2029.26	984.15	2822.92	38511.7	39588.7	35706.1	32322	42637.5	39020.5	43258.3	23046.7	25030.3	16738.1	41741.9	43237.7	38649.9	17810.2	8444.38	2856.44	2856.44	34270.1	2911.23	12530.2	35980.3	23233.5	37664.5	36576.9	32207.8	12961.4	19285.1	36381.2	19285.1	11119.1	5048.3	29573	41102.4	32462.9	20109.1	7301.36	19555.9	11060.6	20109.1	8707.51	8534.11	42482.8	35797	39873.7	101.36	4640.79
NSSPDDQIGYYR	1694.01	1530.01	4813.65	36654.2	31903.7	27760.7	31013.6	42192.8	36611.8	41100.6	18489.6	5782.4	3118.85	37720.4	37756.3	35892.8	35384.6	23494.6	18973.6	18973.6	15617.1	7012.1	8784.63	164.19	21851.9	38288.6	185.72	56.71	6084.45	18.22	17708.8	18.22	39458.7	36111	38904.6	44712.6	42497	30799	32078.1	31383.6	38230.7	30799	33307.2	30810.3	44342.1	30695.2	37172.2	27659.7	42303.9
SSPDDQIGYYR	1272.91	1717.17	3415.81	37713.8	34773.9	29985.1	31132.7	40092.1	37738.7	40216	16877.4	5454.71	2141	37685.7	37409.4	33200.3	32372.4	17603.9	18567.8	18567.8	15376.3	7333.27	9727.72	625	23013.8	37735.1	2736.1	890.45	7904.09	230.67	24670	230.67	36752.3	31680.1	40092.1	44039	42493.4	26571.4	26511.1	23614.4	36107.5	26571.4	33659.3	33185.6	43732.2	31853.3	37431.3	22084.1	39790.9
SPDDQIGYYR	15346.2	5890.13	20518.3	40641.1	39736.3	37818.4	38053.2	44635.2	40432.4	43730.8	25536.7	14616.2	11444.7	42342.8	42519.1	40139.9	39690.7	28154.5	18692	18692	27962.7	15795.5	23067.1	6386.44	29368	42022.4	4331.34	2527.18	14055.2	1611.59	29195.3	1611.59	23840.8	16688.4	35045.9	43361.4	42394.6	35513.1	29511.7	39278.5	34423.2	35513.1	26783.8	24433.1	45317.5	34203	39083.9	10118.4	30133.5
SSPDDQIGYYRR	3695.03	3426.62	8906.75	39476.6	35762.6	31790.6	34160.1	41269.1	39366.1	41179.4	23548.8	12288.8	6662.71	37778.4	37741.6	34486.5	37412.3	25108.7	25654.6	25654.6	13722.5	12825.9	12358.2	481.31	23541.4	40754.8	5346.61	2110.13	16935	1538.08	31177.8	1538.08	40172	36480.9	39434.3	45169.2	44058.5	34319.4	32799.3	35404.2	40712.9	34319.4	37143.7	36041.9	44995.5	33844.1	38964.8	33585.5	44588.9
SPDDQIGYYRR	30502.1	16328.1	34352.5	44892.9	44472.8	43309.8	43432.8	46509.7	44793.9	46467.9	33210.4	25730.5	24220.4	43750.2	44481.9	43398.5	43675.5	37634.8	32921.3	32921.3	30233.4	28298.4	31065.7	10288.3	34854.9	45130.1	11131.8	7102.21	26176.4	11160.2	40270.8	11160.2	32681.7	26150.1	37809.4	46220.7	45347.4	41486.2	37606.3	44018.9	41084.6	41486.2	34590.4	34256	47205.8	39775	42666.1	25250.9	40315.7
SPDDQIGYYRRA	31216.3	20378.9	35588.1	23700.9	14167.6	5525.09	6027.64	43080.4	25827.3	35328.8	33619.3	33150.8	30640.4	36547.3	39610.1	36878.2	40155.1	34563.1	33606.6	33606.6	14870.6	17285.1	12759.8	23697.3	28939	40505.1	27410.9	24060	27082.5	27185.6	25293.3	27185.6	10380.3	7045.49	22920.1	22997.6	31468.6	20976.5	10352.9	40680.3	33247.4	20976.5	33323	26390.8	40813.4	20561.9	26920.7	27511.6	32395.5
YYRRATRR	41671.5	27995.7	42853.5	42373.5	41019.7	40761.4	40777.2	46210.2	42240.3	42379.5	27695	28460.5	32671.5	29903.5	31710.3	21861.4	43286.9	41646.3	29111.8	29111.8	4827.94	17922.5	15726.3	919.42	16208.5	41874.9	948.6	1449.04	31794.1	17670.5	41721.6	17670.5	34169.4	31322.5	19066	46150.7	37303.1	36260.5	32468.9	41935.2	36485.6	36260.5	35884.3	31241.7	42926.3	23065.4	35011	43558	47329.5
YYRRATRRI	35760.6	22337.7	36072.3	36709	27787.5	24958.4	30709.5	42173.2	35493.5	31760.4	33698.7	35829.6	39083.5	324.86	315.37	37.72	27980.5	32656.3	16745	16745	529.28	6785.51	2438.23	17827	411.56	14849.9	26594.4	26958	27765.8	37499.8	25799.1	37499.8	9629.7	6508.16	3534.93	28595.7	13510.8	18123.4	8101.42	13539.8	20508.3	18123.4	32311.2	22197.2	29852.1	15249.8	26510.5	34845.1	36860.2
YRRATRRI	41342.3	34208.6	41843.2	42857.7	40367.2	39310.4	40549.8	47383.3	42772.9	44810.4	41344.1	43090.6	44226.6	27165.8	27639.3	19522.9	42230.2	42427.2	41215.5	41215.5	11300.5	27007.6	24586.6	36555.6	21191.6	40002.9	41710.3	41780.8	39756.9	45192.1	42053.3	45192.1	18834.5	14958	7813.37	35444.8	15268.6	31784.4	17943.7	32887.5	28426.7	31784.4	37551	30688.2	19947.4	1868	9329.21	44475.7	45330.2
YYRRATRRIR	40077.4	26648.8	41321.8	42162.2	38825.5	37615.2	40096.5	45469.8	41718.9	40895.2	23188.5	26689.8	30848.3	17645.8	18659.2	9492.12	39938	36930.5	24686.3	24686.3	1234.76	11368	7965.3	302.2	7934.94	37096.7	635.24	659.57	24080.6	14062.7	37283.4	14062.7	26904.3	23953	15963.7	42358.9	32471.7	31460.4	28916.8	36835.5	33269	31460.4	35311.6	29752.8	31140.8	2263.39	10637.5	42523.7	46090.4
YRRATRRIR	43253.2	33059.4	43867.8	43274.2	41959.7	40727.9	41483	47492.6	43776.2	44213.7	29258.6	34420.9	36563.9	39750.1	40985.6	36294.7	42744.7	40548.9	38889.9	38889.9	4655.93	26001.7	26540.3	7101.44	26222.9	40974.9	10518	9264.03	29256.1	28206.4	41514.9	28206.4	24875.6	21319.7	15993	44424.7	24488.1	34547.4	23579.9	41634.1	27342.2	34547.4	32705.4	24397.7	22829.5	675.33	4726.07	43509.4	46990.2
RRATRRIR	44188.3	37290.6	44910.4	44398.7	44730.5	44142.5	43062.7	48412	44714.5	45911.7	29771.8	33820.3	37781.6	42002.9	42574.8	39108.9	46639.7	45603.2	43744.5	43744.5	5578.07	26189.2	28935	5293.19	28850.6	43009.1	22259.7	18192.5	40037.1	36624.5	45722.3	36624.5	31830.9	27923.7	22278.3	45204.4	34202.3	40552.4	30923.8	43860.2	39713.5	40552.4	41114.8	37733.8	26821.8	591.87	7224.9	46655.3	48360.2
RATRRIRGGDGK	36900.1	25321.5	39073.3	40920	39292.5	35924.3	35613.5	46936.9	41097.5	45004.8	6636.95	7602.55	3226.35	42894.8	43090.6	39789.6	43951.8	41226.7	39268.3	39268.3	1826.86	15145	18657	6376.08	27677.9	37968.9	33044.4	24948.9	26872.9	13588.1	40764.5	13588.1	36968.1	34160.1	32818.5	43801.8	43512.3	33618.2	29970.5	33388	42048.3	33618.2	43564.1	41494.2	25861.4	497.62	5227.23	45039.8	47814.9
ATRRIRGGDGK	33175.9	23406	35540	42150.4	40098.2	35475.1	36263.7	47215.5	41585.9	45629.4	2244.83	3198.96	387.98	43948.5	44136.7	41236.9	41791.6	36419	37400.9	37400.9	233.94	14133.7	16626.2	4293.82	29750.2	36516.4	29920.3	20942.2	17224	7250.43	38762.2	7250.43	36332.4	34269.3	35018.2	44821.6	44161.1	32662.7	34918.3	32019.2	42491.1	32662.7	43527.8	41536.5	33377.2	2650.09	9851.54	45969.8	48306.8
RRIRGGDGK	42605.2	31853.7	43000.2	38616.5	37890.5	33650.6	32671.5	47154.2	39871.1	44385.3	20067.3	24294.9	20928.2	37961.9	40383	34876.4	43203.6	41653	37161.7	37161.7	6108	16961.8	19362.2	15835.2	19633.9	37602.6	36260.1	31087.5	31069.1	25430	42455.2	25430	36460	31337.1	36167.3	40080.9	38253.9	34941.4	18601.6	39398.1	33549.1	34941.4	41085.9	38692.6	12302.8	73.1	713.14	43840.7	46936.3
RIRGGDGK	42528.3	35883.1	43873	42235.8	40565.2	40034.1	40160.8	47537.9	41793.9	45271.9	5344	10418.4	14131.8	45535.7	45785.2	42521.4	45870.5	44066.1	41070.4	41070.4	1041.81	15629.6	24114.8	12335	33596.4	39110.6	38637.4	32752.5	34417.9	30070.9	45557.9	30070.9	31860.5	27174.4	37986.6	45553.9	45905.2	29207.3	31762.5	38245.6	42879.9	29207.3	44173	43710.4	42389.6	15712.7	24060.5	46254.7	48442.4
ATRRIRGGDGKM	33481	24695.1	34635.4	39773.3	31248.4	27376.8	33423.1	46045	40628.4	42760.4	21136.8	25321.8	13356.6	40127.7	41522.1	38139.4	33787	28577.2	39087.3	39087.3	2076.23	9986.77	12093.7	20027	29487.7	34516.4	37450.3	33039.8	22458.8	27048.2	33523	27048.2	11136.6	10002.9	15729.9	42272.3	36465.1	14906	20708.1	9928.37	36211.1	14906	41631.9	38346.3	31089.6	5936.71	20048.7	42425.4	45103.2
RRIRGGDGKM	36983.2	28178	37289.4	32715	22487.5	19750.3	23706.3	44650.2	34216	38272.9	25321.8	32660.9	35032.2	29663.4	34366.2	26319	33916.3	28014.8	32178.6	32178.6	4403.45	5578.43	9574.54	28178.6	16374.7	26069	41453.4	38876.4	25012.2	38769.3	36466.3	38769.3	2993.28	2088.26	16714.2	31131.3	21096.9	3897.44	1635.57	9296.56	16473.5	3897.44	38584.3	35170.9	4567.52	99.67	2268.64	36213.5	39756.5
RIRGGDGKM	35394.9	27149.7	34950.8	26047	12664.2	10609	17234.3	42422.1	26709.4	32248.6	16968.2	26995.9	34375.2	35500.4	37863.9	27874.2	26069.9	19889	26316.5	26316.5	571.41	1798.87	4641.04	21301.2	12404.7	12018.8	40103	35274.9	18118.3	36832.7	32449.5	36832.7	289.32	191.8	14035	29082.5	29166.3	921.58	1071.32	1084.45	22196	921.58	37821.7	35271.5	40655.2	24479.4	37755.5	23659.1	30911.8
IRGGDGKM	43883.4	40900.1	44349.8	44992.1	42078.8	41779	43325.8	48050.9	45493.9	46306.3	44447.8	45916.2	46890.1	44409.8	45614.6	43422.4	44968.2	42865.1	43675.5	43675.5	37590.4	30750.3	32207.8	45171.6	40806.8	46785.2	46220.7	45574.1	40185.1	46960.7	45776.8	46960.7	32241.3	27339.2	33999.7	45850.6	36248.4	33035.1	23455.5	39436.1	29772.1	33035.1	43530.2	42281.5	40052.7	19736.2	33421.3	43729.4	45963.9
RRIRGGDGKMK	43494.9	36272.7	43982.3	41466.9	40583.6	38755.9	37932.4	47361.3	42449.2	44968.2	5878.16	20033.3	24762.3	41254.3	43428.5	39426.7	44122.4	42474.5	41240.5	41240.5	3637.31	20015.1	25224.7	16774.4	29095.7	41560.7	39951	35472.4	35000	34531	44723.7	34531	28470.7	23832.3	32550.1	41997.4	39247.1	27444.4	20943.8	34673.2	36586.8	27444.4	43763.4	41836.4	17193.7	160.09	2574.16	45306.2	46873.9
RIRGGDGKMK	40091.3	33774.2	41309.2	39200.8	34260.1	33848.1	37058.9	46349.4	39305.7	42293.4	284.12	2284.72	5202.4	44183.6	44560.9	41498.7	43118.1	40172.9	36559.9	36559.9	94.94	9808.37	17676.8	3294.9	29798.9	31847.1	33584	21505.5	25439	19283.2	42748.8	19283.2	16351.7	12742.5	30771.3	43142.9	43929	16635.6	23117.9	27624.4	40748.6	16635.6	43737	42172.3	34813.8	2863.77	13645.1	44533.9	47243.1
IRGGDGKMK	46201.7	41290	46836.4	45283.2	44608.7	44174.9	44108.1	48840.8	45609.2	47614.6	36068.8	37812.7	38167	45868	46575.1	45217.6	47354.1	46654.8	43738.4	43738.4	23796.5	32358.7	36326.9	35711.5	39396	47345.9	41691.4	39986	40164.7	37327.8	46879.5	37327.8	44250.5	42959.3	43839.8	46259.8	43921.4	43486.9	35592.7	46311.8	39522.8	43486.9	44830.3	43995.1	36641.9	6331.05	14557.9	46542.9	48799.6
RGGDGKMK	45860.1	41010	46391.1	46697.2	46321.8	45933.6	45459.9	48984.2	46600.9	47995.8	32760	31777.9	32931.3	46885.1	46780.2	45086.2	48405.2	47838.7	44947.8	44947.8	18508	30170.6	34714.2	29571.8	40570	46870.9	43920.5	41366.1	44592.3	41520.7	47749.8	41520.7	44703.8	42822	43461.5	46632.1	47512.2	43959.9	41466	46371.5	46963.3	43959.9	46835.9	46607.9	46754.9	32863.3	40348.9	47665.6	49008.1
RIRGGDGKMKDL	38908.8	35474.7	40024.5	32038.6	21634.5	22208	28101.9	43160.6	32113.5	37252.7	19766.7	32935.6	38865	41053.1	41968.8	37900	40546.3	40957.6	42793.7	42793.7	4975.96	15084.2	17834.7	27145.9	29821.1	31605.1	43454.4	40425.8	36330.8	44074.2	41386.2	44074.2	6263.19	4924.97	12468.2	38384.5	38549.3	16958.7	24702.6	22284.6	41243.1	16958.7	44821.1	42779.8	44225.7	24355.7	37539.6	45313.6	45034.5
IRGGDGKMKDL	42942.6	40293.1	43694.4	43303.3	41015.7	40694.8	41247.2	46964.3	44046.6	44414.6	44039	45263.1	45442.7	42835.4	44214.7	41023.7	46674.5	46397.1	44879.8	44879.8	39286.6	36893.3	35623.6	44181.6	39856	46332.9	46379.5	46083.9	44265.4	47124.6	45291	47124.6	39349.1	34849.3	31920.9	44316.7	36419.4	43986.1	34504.8	42210.6	39799.1	43986.1	45696.1	44842.9	37955.4	18233.7	35747.1	46602.4	46079.4
RGGDGKMKDL	41504.1	36895.3	42165.4	39722.1	34180.1	33609.4	36268	46610.4	40226.4	42729.4	40238.6	40729.6	41934.3	39090.2	39310.4	33821.4	45968.9	46491.6	43593.8	43593.8	25119.3	27081	23348.6	39594.2	32603	40189	45900.8	44765.8	44147.7	45897.3	42704.5	45897.3	31429.1	24881.8	28679.7	38334.2	40710.7	39078.4	33244.2	34769.8	44102.4	39078.4	46077.9	45098.8	45851.1	37046.9	44651.6	46198.7	45627.9
KMKDLSPRW	33431	25740	33917.8	17711.3	8658.65	11016.6	15096.1	38291.9	17760.4	22562.1	13307.3	14687.8	24351.8	1529.94	2626.91	627.84	17904.1	27834.1	11208.9	11208.9	1344.6	1721.34	941.25	7293.39	44.77	46.84	34053.1	27647.7	28580.2	34441.8	38081.2	34441.8	24503	19716.5	17889.2	12696.8	35988.1	1375.74	552.22	94.72	22196	1375.74	24371.5	24663.3	16172.9	11236.6	30834	23542.4	38614
MKDLSPRW	38338.8	29478.8	39922.9	41823.8	38229	39411.7	39908.7	46619	42455.7	44344	40905.8	41178.5	42958.4	27911.3	32386	25341.8	34976.6	41232.4	35134.3	35134.3	32513.8	26953.6	20312.4	39267.9	9311.87	26051.3	41141.1	40225.1	39513.4	42517.7	44791.5	42517.7	39474.5	35947.6	31904.4	36195.5	36911.7	25579	10608.5	14117.8	23593.2	25579	26893	28755.2	32521.2	26512.2	36555.6	34314.6	42785.8
KMKDLSPRWY	4652.66	3024.27	6587.01	21394.3	16647.1	22063.8	21928.9	39136.4	22307.5	31292.4	712.26	3286.88	8416.46	23053.9	26783.8	16966.4	29691	20801.3	968.55	968.55	509.71	48.91	446.81	3983.9	1383.67	4315.95	30771.3	22363	22907.5	27260.1	42541.7	27260.1	30148.8	25956.5	24900.1	27626.8	39349.9	55.83	134.77	3028.5	16922.8	55.83	20305.6	21891.7	30468.5	12510.8	27819.3	17888.4	41553.6
MKDLSPRWY	15356.9	4480.92	18279	40400	40541.9	39274.7	34907	46265.7	41318.6	44416.5	32326.2	36150.4	35173.2	41026.9	42346.5	38551.3	40099.1	33657.8	8638.25	8638.25	27168.5	4222.69	10708.6	35769.9	17462.4	39690.3	39489.4	37098.7	34906.2	36507.8	44846.3	36507.8	37935.2	33298.5	34539.2	39407	30903.1	14846.5	175.81	25314.1	3283.79	14846.5	12712.2	15014.5	31052.9	20553.4	32780.6	13401.8	37510.8
KDLSPRWY	31557.6	15015.1	34358.8	43564.1	44561.4	43490.6	41141.1	48276.5	44293.2	45829.8	35299	36337.1	34870.4	42774.8	43774.8	40265.2	44296.1	41678.7	23000.6	23000.6	28329.3	10549.3	16023.3	30773.3	19870.9	38791.9	40127.7	40152.9	42054.2	41114.4	46015.6	41114.4	43406	40263	40311.4	38894.1	44810.4	32003.6	19365.1	39151.2	39193.2	32003.6	25758.4	28230.2	44019.4	35249.7	41321.3	40668.4	46096.4
KMKDLSPRWYF	22898.5	11838	24394.8	5272.04	3800.04	7523.34	4399.5	29981.6	7903.07	7347.41	7411.52	6787.57	15699.4	252.62	842.04	221.96	33287.7	30275.6	2091.86	2091.86	970.26	577.87	573.05	722.79	54.72	110.21	18033.6	13159.2	31558.3	29933.9	36264.8	29933.9	25718.8	19824.3	10005.1	12525	32020.5	224.1	232.72	2608.05	19506	224.1	16849.9	15390.8	21509.2	7256.24	25320.7	23218.6	37918
MKDLSPRWYF	14617	5034.67	16323.7	24610.8	23561.5	17016.6	13254.7	39176.6	28451	28330	26290.8	21986.1	20525	3005.71	6878.8	4255.67	30697.5	28947.2	3959.24	3959.24	14514.4	4364.93	2271.02	11985.8	814.44	7660.1	17195	15546.6	26862.2	19021	27944.2	19021	24362.9	18287.1	10419.9	16243.6	16643.1	6862.07	87.56	12940.4	4423.22	6862.07	5608.76	4100.45	9082.7	2359.36	12847.9	12525.2	28594.8
KDLSPRWYF	28196.9	13361.5	29025.9	28669.5	32525.1	23136.6	15924.6	41719.8	31679.4	31502.7	26460.3	19248	17050	2549.87	5255.75	1779.13	35594.7	35550.8	6730.3	6730.3	13916.3	4352.01	2111.14	10260.6	469.97	2531.26	27178.5	23568.7	35772.7	29393.5	35749	29393.5	29831.4	23939	27418	13927.9	33867.9	16941.8	3891.58	14693.9	35519.6	16941.8	12077	11169.4	31061.3	18064.5	31548.4	29711	36777.7
KMKDLSPRWYFY	6033.19	1852.44	8290.74	16019.5	12003.1	18333.8	15738	36400.9	17817.9	21100.3	832.32	926.78	3088.53	5281.64	7995.52	3843.83	34109.9	23176.2	136.92	136.92	339.67	25.26	114.92	199.29	176.6	1247.78	9885.71	5265.49	22771.3	11324.7	35995.1	11324.7	34714.2	30210.2	17455.4	23491.8	35907.6	228.96	502.88	4587.13	22270.1	228.96	15833.7	14617.3	26358.9	11111.3	26014.1	20257.6	40429.8
MKDLSPRWYFY	3018.19	970.02	4132.29	20391.7	16856.4	22293.5	20588.8	38429.3	22329	24787.2	2295.18	1527.28	3970.26	15001	18491	14357.5	30154.3	14722	60.05	60.05	8321.75	199.58	512.69	2717.78	1137.22	4660.32	7750.22	3969.49	17429.2	4927.9	31884	4927.9	36162.2	31926.1	18485.2	27795.3	28674.7	4108.35	716.92	6894.89	9943.53	4108.35	9752.17	10015.5	24257.9	10933.9	24219.1	9266.04	35482.8
KDLSPRWYFY	3721.99	1015.21	4788.56	17841.7	15013.8	21186.3	18036.5	37604.2	18585.9	22651.6	229.68	261.98	985.99	12755.8	15307.1	9139.98	29933.3	13203.3	127.77	127.77	1500.95	46	169.7	583.13	397.53	912.54	8595.74	6424.77	17379.1	7633.71	34211.9	7633.71	34707	30574.5	23772.8	20911.6	37054.6	2070.13	2487.9	5420.17	26953.6	2070.13	12912.2	11372.7	30083.3	14509.6	28670.4	22071.2	41147.8
LSPRWYFY	3046.84	799.33	4691.23	28218.3	26575.1	24033.5	23253.1	35357.8	29116.5	32890.3	13620.3	12004.1	11234.9	17091.3	17476.2	14921.2	30313.3	20113	749.56	749.56	9412.05	569.62	1271.66	8740.63	4091.05	17965.2	16758.8	13044.7	23636.9	14409.5	31980.7	14409.5	38933.7	35635.5	25782.1	35180.8	33460.3	9797.96	5773.77	1618.72	27676.7	9797.96	19114.9	15989.5	38660.8	26028.5	33950.4	20679.2	40814.3
MKDLSPRWYFYY	924.15	230.91	1685.87	23605.9	22588.5	20178.6	16561.2	31710.9	27338.3	27483.4	8701.57	6299.83	4554.78	8224.54	10617.6	8273.98	22617.3	8690.37	123.05	123.05	10755.8	395.3	521.82	3930.55	968.13	10044.3	8006.95	5833.81	12192	3580.39	19351.3	3580.39	38682.6	36138.7	25507.1	28904	29564.1	8042.47	1231.56	1193.97	12694.5	8042.47	11426.7	11471	22264.8	10931.9	22179.9	12282.3	37041.3
KDLSPRWYFYY	3964.04	1088.25	6134.83	26653.7	29223.8	26976	19533.7	36668.9	31436.6	31147.5	5697.32	5432.33	3400.51	9065.32	11856.2	7789.06	31232.5	12647.3	513.85	513.85	7108.05	228.65	604.85	2761.05	797.56	5389.88	11041	10629	18576.6	11808.1	32920.6	11808.1	41199	38396.1	33145.4	25815.3	38297.3	10584.8	6289.89	1003.69	32358.7	10584.8	14849.9	15303	31853.3	19935.5	32405.3	24487.3	42117.5
LSPRWYFYY	95.14	64.86	167.9	14443.1	13283.1	8114.31	5763.1	19682.6	17343.6	14870	3139.84	2169.77	509.61	1354.78	1931.8	1036.31	10836.5	2324.77	11.47	11.47	2765.12	44.28	94.02	1478.6	96.39	1202.36	5997.46	3437.46	4567.96	1321.85	10788.2	1321.85	35478.5	31151.2	24753.2	23786.2	21760.4	1108.28	422.02	24.67	11869.2	1108.28	9609.31	8120.28	24955.1	15982.2	26259.5	2751.45	28730.9
KDLSPRWYFYYL	15830.3	5584.83	19249.8	16100.6	6891.24	8747.35	10507.2	26205.3	17553.7	16528.1	15015.8	13968.9	18291.6	9272.25	11688.5	6631.99	37434.9	30694.2	6496.77	6496.77	5074.1	2197.3	2918.51	6715.97	4477.73	15577.6	12586.2	13260.3	26293.7	21656.8	12400.6	21656.8	533.73	403.03	2276.48	16822.9	22827.5	24526.3	17845.1	16888.4	34368.1	24526.3	23817.9	15864	34716.8	19618.6	30051.7	28350.5	29583
LSPRWYFYYL	4978.92	1684.25	7025.32	4834.17	1236.34	588.11	970.03	4908.37	6234.26	2853.84	13084.2	9954.08	9721.1	1133.77	1246.23	806.5	24318.3	19021.5	1539.04	1539.04	370.96	2064.36	1068.32	2290.04	1856.31	5180.55	6109.06	5701.57	11886.3	7657.12	968.42	7657.12	172.02	105.5	366.43	17199.9	10027.5	8753.6	6097.1	713.87	24106.4	8753.6	18133.2	8720.8	32317.1	17532.4	25064.2	6329.75	8219.55
LSPRWYFYYLG	18708.2	7589.56	22079.3	22851.8	15811.6	12326.5	14539.7	28205.8	26131.7	22271.8	25071	21831.8	24681.2	10678.1	13530	10582	41483	36688.3	11015.9	11015.9	7900.84	11511.6	7783.75	12527.1	10427	22550.6	19017.8	20009.2	34106.9	24794.7	21465	24794.7	12634.2	7738.57	7062.36	28880.5	28700.2	29706.8	20547	16561	36475.4	29706.8	28419	21409.8	19309.3	4001.53	7650.41	30215.7	34282.3
WYFYYLGTG	38222.8	26042	39278.5	30030.6	20106	17399.6	21629.4	42614.9	33180.9	30211.8	33807.5	34419.8	38468	3966.31	8297.11	2467.79	37009.7	33908.6	10704.4	10704.4	9052.88	11717.3	5042.68	18037.1	1668.38	25333.8	17740.6	20308.9	29948.8	29184	21010.3	29184	35598.9	32276.2	17653.5	34441.8	19187	20696	6574.19	31704.4	17874.1	20696	20828.1	14940.9	32177.5	20072.5	24792.6	26841.5	37931.1
YFYYLGTG	38291.9	27793.8	39472.3	34713.8	29013	30606	31308.3	44776	37171.8	36473.4	34154.9	37022.5	40013.3	20107.3	27969	19295.1	42551.8	40564.3	14091.1	14091.1	21781.8	19537.5	15870.2	29097.3	11782	39165.2	28863.7	28265	33576.7	34504.5	35922.4	34504.5	36551.6	33238.8	22836	39923.3	31219.3	26816	15016.9	38657.9	27902.8	26816	26582.6	20852.2	41779.4	29981.2	34204.1	31941	41927.1
WYFYYLGTGPEA	33836.1	21242.5	35415.2	17812.2	13045.2	12328.2	11398.7	37904.5	21672	23627.9	33776.8	34281.9	36514.9	11895.7	17322.9	10588.8	40306.6	35508.1	11301.2	11301.2	9438.05	15074.2	8903.76	18618.1	8573.07	37396.1	16065.1	18165	29318.5	28339.5	14045.5	28339.5	31638	27476.5	21189.3	34559.4	24214.6	28289.5	16031.2	39252.1	22174.2	28289.5	25501.3	19245.9	37617.2	22961.8	24684.7	30217.3	35194.1
YFYYLGTGPEA	33046.2	20633.8	34512.3	10973	8141.4	10761.1	8702.04	36669.3	12680.1	17268.3	30542.4	31687.3	35075.1	15052.5	18888.4	8439.9	40435.9	34655.2	6837.61	6837.61	10827.6	13078	11094.1	21974	9174.46	36893.7	20459.3	19657.3	27886	27426.9	14862.4	27426.9	28804.1	24034.3	22336.2	33008.7	26487	24055.6	13152.5	37936.5	22176.1	24055.6	27582.6	19506.2	41246.7	27277.2	30101.8	28607.5	33377.5
FYYLGTGPEA	30102.2	15344.8	31792.4	9527.11	5429.68	4594.28	4759.02	32303.8	9722.99	13860.2	27444.4	29195	30464.2	7391.58	9824.51	3169.78	31796.8	26567.6	5962.58	5962.58	4515.53	7150.09	5407.69	19059.6	4466.21	32855.5	16749.5	16660.2	18426.9	21044.9	5460.26	21044.9	19974.2	14754.4	13642	27450.7	15227.5	16769.3	5576.44	32234	11111.9	16769.3	24533.7	16010.1	35404.5	19307.2	20572.5	18504.8	26548.9
YYLGTGPEA	33158.7	16457.6	34069.3	8976.4	9557.67	6580.24	2903.99	33330.2	7285.73	13697.9	33309	32191.5	30973.1	4637.68	5879.94	858.9	34751.8	30217.7	3482.46	3482.46	4912.36	6282.88	5163.43	19196.8	2382.19	29151.5	20836.2	18884.3	24334.4	29720.6	16927	29720.6	21840.1	15394.1	23171.7	26401.7	17012.9	24190.8	5735.42	32812.5	8948.96	24190.8	22448.9	17807.5	35766.8	21012.3	22482.7	13611.3	18551.1
YLGTGPEA	35427.1	31272.1	36555.2	4737.08	3356.24	10398.7	6670.64	36008.7	2631.6	26107.1	38849.5	40330.6	42073.4	35974.8	38428.5	32111.8	44685.5	42750.2	35390.7	35390.7	24095.2	26724.5	27205.8	39836.2	34370.3	43999	42529.2	41927.5	39719.1	43772.4	35296.3	43772.4	31844	26835.2	22093.7	34260.8	35869.9	26498.5	24084	43515.1	34082.6	26498.5	37901.6	34167.1	45968.4	35242.9	39531.3	36899.3	38275
FYYLGTGPEAGL	34422.8	23976.3	34206.7	10738.8	1952.01	5054.15	9697.14	31665.3	9743.94	11378.2	32509.6	33673.5	35980.3	1875.06	3536.8	286.13	30801.3	29796.9	8227.92	8227.92	20891.7	18426.1	7196.5	21581.9	1027.37	24962.4	20051.5	18860.8	22399.1	27113.3	10807.9	27113.3	20592.1	15221.6	11138.2	34233.4	16260.6	16921.9	5795.43	23977.9	15000.7	16921.9	27514.3	18964.3	35153	19847.1	29941.1	23212.1	23580.9
YYLGTGPEAGL	36080.9	26742.4	36137.6	4767.99	690.02	4505.18	6688.06	31218.7	3917.69	10671	36873	36467.1	38268.8	1009.66	1518.63	54.92	34733.7	34449.3	7849.72	7849.72	21802.8	17505.9	7738.15	22073.1	685.38	27985.7	26236.8	23296.4	28854.3	35816.8	20015.5	35816.8	23074.1	16797.5	22024.7	33773.5	23752.5	22569.4	10791.3	22655.8	17563.9	22569.4	32009.5	28651.2	36179.8	20961.9	32914.5	26799.8	23161.9
YLGTGPEAGL	28296.9	26334.1	27452.8	218.02	20.74	282.07	1170.75	14882.7	101.38	2350.08	31838.5	32698.4	39160.5	28063.6	29546.8	24089.5	34135	32600.9	25024.6	25024.6	30685.5	21963.6	12689.8	32109.4	20436.5	28735.6	35914.6	33300.7	24030.6	32159.8	6655.64	32159.8	19406.9	13254	10843.4	24648.1	30678.9	8814.81	12095.9	22428	28451.3	8814.81	38406.1	33043	42248.6	27632.2	39410.4	29477.2	25312.7
LGTGPEAGL	39318.4	35527.3	39524.5	20692.2	7271.88	4868.12	9347.3	38323.4	22528.7	26466.1	39072.9	39014.2	40505.9	38012.1	40374.7	31376.1	40716	40946.6	37191.5	37191.5	27230.3	18620.9	13039.2	34475	21693.4	34671	39435.2	36925.7	32166.7	34800.3	10601.1	34800.3	22124.8	15429.3	33214	34803.3	29452	27312.6	14633.6	9817.28	32214.5	27312.6	40002.4	37172.6	44395.9	35320	41881.2	29223.2	22206.3
GTGPEAGL	37198.3	33268.6	38422.7	33539.7	22393.8	19581.1	25649.6	44559.5	33821	40363.7	41337	41709.9	41008.2	44935.2	45101.3	42474.5	42924.5	42731.7	44216.1	44216.1	34231.1	25252.5	26194.3	40904.1	38959.3	42400.1	45082.2	43765.8	37014.5	42265.4	29147.1	42265.4	38609.4	34165.7	40249.9	42291.1	42893.4	37737.9	38727.8	28087.6	44385.8	37737.9	45658.1	44510.8	47259.4	41990.6	45728.8	46227.2	45260.6
YLGTGPEAGLPY	1828.96	1462.99	2725.29	12059.9	3686.44	10394.5	13012.5	29204.8	10198.7	25757	9827.16	12387.6	14186.9	24383.2	28313.1	21270.4	18816.6	4239.49	200.78	200.78	28525.9	2045.66	4513.18	24795	9267.54	23496.1	31965.5	27684.2	12961	18877.3	32127.1	18877.3	30288.7	25498.6	26851.7	35846.2	34361.8	183.81	591.35	9233.31	10956.3	183.81	15214.6	14467.3	37467.8	26660.6	38690.5	3444.91	31015
LGTGPEAGLPY	8353.59	3851.45	11625.3	37421.6	35840.4	33028	30857	43174.1	38709.8	42113.4	22111.6	25898.1	16531.9	38606.9	40839.1	35122.2	34751.8	21615.1	5097.87	5097.87	27148.8	1657.23	4775.32	29623	15904.6	34688.2	38079.6	34206.3	23858.9	27120	39944.5	27120	35315.4	31368	39407.5	40807.7	37539.2	2505.13	1519.96	4827.21	18122.4	2505.13	25276.9	25072.6	42773.8	33961.1	41305.2	8126.61	37422
GTGPEAGLPY	576.33	592.3	1037	33019.8	30276.6	22263.3	22742.2	40684.2	33154.7	38807.9	4675.16	5686.17	841.19	35807.1	37400.9	31721.6	13262.3	3194.43	547.05	547.05	10502.2	150.1	933.5	20798.1	11304.9	17600.3	35493.1	29443.4	6613.93	12100.1	31024.4	12100.1	32014.7	27274.5	38185.2	36780.5	36995.3	370.69	1363.17	435.73	19289.9	370.69	24007.8	23700.1	39555.3	28563	37996	13765.2	37756.7
GPEAGLPY	25779	13868.8	29324.2	42832.2	43262.1	41709	40145.1	46440.8	43414.9	45432.4	35161.3	38253	32916.3	42815.5	43779.6	40431.1	40448.6	33415.1	18336.8	18336.8	36511.3	17054	23202.8	39175.8	30971.7	43426.2	43071.5	41986.1	33333.8	39498	45613.1	39498	13321.7	7056.1	35580.8	44370.4	39804.7	14733.2	8330.03	33344.7	23443.8	14733.2	17443.1	18002.4	45630.9	38308.5	43360.5	4366.63	28101.3
GTGPEAGLPYGA	21710.8	13202.1	25571.8	23315.3	10132.9	7607.98	11503	43184	23525.6	40612.6	33294.6	32303.1	28655.8	41345	42181.4	40988.2	40535.8	31959.6	28577.2	28577.2	21383.2	13197.6	14939.5	32109.4	33561.8	39252.1	38313.5	36644.3	27917.6	26297.9	7700.32	26297.9	38790.3	34544.4	37605.1	32659.1	41387.1	24089.5	27536.1	33343.9	40960.3	24089.5	33626.2	30177.2	44565.2	33560.4	37422.4	40663.1	44489.2
GPEAGLPYGA	36592.4	27858.8	39690.7	33325.9	27091.6	23058.9	25939	46375.5	33561.1	44543.1	37480.8	37326.2	36323	42035.2	43162.5	42260	43276.6	41495.2	37271.7	37271.7	28505.5	29902.2	24963.5	38375.3	36747.5	43557.5	40994.9	39778	34061.9	34049.4	21760.8	34049.4	9147.3	4437.6	30565.6	27758	38049.9	33804.9	30604	43892	41109.9	33804.9	27522	22187.1	44788.6	31744.2	34657.1	25095.7	26433.2
GPEAGLPYGANK	38562.2	27946	40679.4	42735.4	41885.3	40649.5	39501	47041.1	43216.7	45037.9	15163	13194.9	8620.7	43867.8	44423.2	42334.6	45275.3	42528.8	36792.5	36792.5	10876.6	23337.2	25694.6	15484.2	32719.2	44081.4	31394.1	25668.5	28549.7	14093.7	40812.1	14093.7	29250.7	22937.7	38627.4	43580.1	44994	39633.7	38831.8	43122.3	43849.2	39633.7	38177.4	37194.3	45280.7	32469.9	37220.5	37527.8	44625.6
AGLPYGANK	38235.2	24807.3	40441.6	35310.8	35500.4	30522.3	26286	44175.4	36851.8	38450.1	1327.43	980.07	240.24	36838.3	37941	32166.7	44380	42677.2	24619.4	24619.4	299.52	7338.27	9001.6	1486.54	15050.3	28605.3	22407.6	12409.4	21197.3	6496.48	38767.6	6496.48	35630.5	31516	38524.7	38347.1	40628.4	27779	18829.8	29778.2	39145.3	27779	37747.3	38103.1	42441.4	23876.7	30296.9	40176.4	46110.8
LPYGANKDGII	38658.3	35146.1	38911.8	33639.6	31406	30886.7	30423	44795.9	36904.9	41024.2	37500.6	42002.9	42316.7	33957.4	36122.7	30567.9	38403.1	40468.7	38619.4	38619.4	33550.2	27683.6	26816.9	41841.9	31784.8	37649.8	43763	43009.1	34749.5	40956.8	24874.3	40956.8	1918.67	778.39	16030.4	27382.8	29203.6	32555.8	24531.1	22288.4	31753.9	32555.8	34070.8	25245.5	43597.6	34092.5	38251.4	14054.5	9580.24
YGANKDGII	30813.6	22684.7	30922.5	27983	12878.3	9704.28	17750.8	43200.8	28359.4	36209.9	39938.9	41223.1	41804.7	28906.2	29921.3	21602.5	34605	37006.1	35231.4	35231.4	21210.8	15049.9	10580	39441.2	20535	31950.6	42992.3	41244.9	31819.9	37291.8	14780	37291.8	21711.7	15332.8	11570.3	21852.6	22140.3	19175.8	9108.49	12803.3	29261.1	19175.8	37007.3	31310.7	41746	32539.2	38427.3	29180.8	24342
LPYGANKDGIIW	33589.4	26540.9	34247.8	37984.1	35787.3	35279.9	35122.9	46387.6	40598.5	43928.6	36427.2	38341.7	38095.7	20392.8	25851.3	22139.6	24743.3	36684.7	25265.4	25265.4	37174.2	25227.2	22816.7	38573.9	9257.62	19720.2	40498.9	38929.9	34106.2	31480.9	35717.3	31480.9	9575.99	6170.77	25288.6	31685.2	34985.7	24398.7	11808.1	1749.39	27315.3	24398.7	19626.1	12885.7	35025.4	32621	38794.1	2085.17	16449.6
YGANKDGIIW	25130.4	16265.7	25712.4	36116.1	28861.2	25473.5	29272.8	45187.7	37205.6	41954.7	38274.1	37677.5	35824.6	15834.9	18699.9	10704.2	17861.2	33289.5	25003.8	25003.8	31881.2	18280.3	10515.7	36721.3	3247.15	13807.7	40613.9	38686.7	32121.2	31900.9	33141.5	31900.9	31174.1	27268.3	22837.2	30037.1	35120.7	11327.5	7464.88	215.54	23587.3	11327.5	28712.9	25565.4	33084.1	31485	40805	8321.47	28171
ANKDGIIW	41153.6	32660.5	42182.8	45673.9	43327.6	41466	43450.6	48635.1	45877.4	47201.2	42961.7	43350.6	42187.8	38133.6	39825.4	33593.5	36491.6	42549	40496.8	40496.8	27826.3	30438.5	23479.1	41039.7	17254.1	34626	44228.5	43802.3	40608.2	44486.3	45245	44486.3	42161.8	40248.2	37173	41496.1	42567.9	33474.4	24927.9	15055.3	40679.4	33474.4	35210.1	35433.3	43585.8	39916.8	44740.2	38441	44941
YGANKDGIIWV	33065.5	25276.3	33540.1	7861.36	4298.94	3170.12	2815.26	35210.8	10735.2	27775.1	39144.9	40188.1	38785.2	32989.4	35759.5	28991.4	38258.4	37845.5	35732.4	35732.4	19857.8	24583.7	18139.7	35615.4	23212.6	38816.3	37703.6	37014.5	32524.1	37185.9	7574.55	37185.9	37303.1	33036.6	23571.2	28137.8	35243.6	31931.3	27947.3	11852	38663.7	31931.3	38392.8	35504.6	42447.4	34596.8	41050.8	35612.8	40157.7
ANKDGIIWV	34969.4	24512	36538.2	16936.5	6100.47	2332.02	4942.96	41660.2	16898.4	29665.3	33367.8	34818.7	30573.8	35722.7	37917.2	30889.7	34937.2	28651.5	32834.5	32834.5	2619.93	14400.2	6221.86	21966.4	20829.7	33331	32247.2	28959.1	21964.7	32408.5	5874.98	32408.5	36258.6	31490.8	21162	18317.4	27662.7	28414.1	23328.7	34055.7	40557.7	28414.1	38731.6	34866.6	44695.2	33754.9	38933.7	43824.6	42068.4
YGANKDGIIWVA	23218.9	14715.3	26453.8	9438.05	5082.23	2876.85	2657.27	35636.3	12928.5	29114.9	36930.1	35549.6	34509.7	29507.2	31856.1	29551.6	41238.2	40005.5	30354	30354	16989	19734.2	12964.3	27495.3	22422.4	38019.5	30286.4	29317.2	32607.9	28057.5	5714.6	28057.5	34971.3	31128.6	10645.5	23429.3	26944.2	28940.6	20152	24955.1	30113.2	28940.6	27106	20255.4	38950.1	24667.3	28923.1	28744.9	32228.8
ANKDGIIWVA	27187.3	14820.2	31049.2	20612.9	14109.9	7426.77	8677.97	41265.9	21961.4	34967.9	33646.6	32911	29072.4	34396.4	36531.8	34378.1	41491.1	36535	32058.7	32058.7	3087.16	12205.8	5731.14	23548.3	23990.1	36963.2	30711.5	28819.7	28801.3	30932.9	14572.3	30932.9	36257.4	32208.5	19752.2	21354.1	28361.8	26491.8	17796.5	41760.9	34463.8	26491.8	26586.9	22755	41845	26152.9	27870	38205.9	40720.8
KDGIIWVA	38458	28767.3	40078.3	28958.1	31193.7	26389.7	20109.7	45222	29868.9	40838.6	40571.7	38588.5	39851.7	37139.6	39054.7	36474.2	45928.1	44810.9	40212.9	40212.9	26185.8	23884.4	19063.1	34924.8	30829.6	40139.5	41821.5	41721.6	42249.5	42215.2	37628.2	42215.2	41409	38444.7	33156.9	22641.1	38479.7	40661.4	34028.4	45769.8	42489.2	40661.4	27872.4	25864.5	46010.7	35311.2	38387.4	41079.2	42896.2
ANKDGIIWVAT	41117.5	32697.7	42873.4	40168.6	34837.2	29515.8	33710.3	47291.7	40332.3	44252.9	40411.4	41016.6	40560.8	42807.1	43528.3	42986.3	45974.3	43699.6	42704.9	42704.9	14689.6	26744.4	20453.8	33859.1	37501.8	45007.2	39471.1	38636.9	37549.3	41562.6	34864.7	41562.6	42458	40268.7	31718.1	40897	39105.9	40515.1	37206	46985.1	42936.6	40515.1	38171.2	35861	46652.3	37812.7	40051.4	44954.6	46147.3
KDGIIWVAT	38847	32899.6	40711.6	36884.1	33893.2	30069.9	29356.3	46865.8	35765.7	43019.8	38626.5	36263.3	37832.4	39070.8	39942.3	36247.2	45686.7	45056.9	40086.1	40086.1	23984.4	23477.3	17470.9	34615.5	31181.2	38348.3	39873.2	39777.6	41714.4	40029.7	35639.7	40029.7	40500.2	37494.9	34976.9	31715	41307.4	40907.6	36009.1	47080.3	46115.3	40907.6	34568.7	30150.4	46521.2	37073	40885	42604.3	44438.1
KDGIIWVATEG	42099.8	37181.4	43222.8	33837.9	24812.2	25548.3	28339.8	46150.7	37300.3	41573.3	34450.4	35662.5	38610.6	41286.9	43435.1	40283	45550	44345	41471.4	41471.4	21527.1	20345.9	19007.7	32629.1	29664.4	32130.9	42823.4	42341	40771.9	40405.3	38876.8	40405.3	40497.6	38424.8	39739.3	37528.6	44337.8	27065.2	32418	37209.6	44149.2	27065.2	41313.7	38608.1	46115.8	37889.7	42825.2	43593.3	46114.8
KDGIIWVATEGA	38923.5	32466.1	40906.3	13529.1	12444.5	15005.2	9318.92	39309.1	18637.2	31568.5	32588.5	30533.8	36640.3	40228.2	41742.4	38663.7	45323.4	43483.1	40338	40338	16636.3	21709.8	21821.4	26142.2	32087.5	33853.6	36709.4	35265	37229.4	35701.9	26745.6	35701.9	39586.1	36402	35633.6	30989.2	42706.8	32392	33833.8	42629.7	44342.1	32392	39324	35235.6	45259.2	34023.6	35715	42692.9	45108.6
IWVATEGA	42559.2	35565	43678.8	28477.5	27070.8	27019.9	22372.5	44456.4	32047.2	39529.6	40638.5	40310.9	42047	32238.5	34089.6	28015.1	46607.9	45764.9	38362.1	38362.1	25505.7	27280.1	23443.8	34816.5	29255.1	45024.7	38529.2	38170.7	42038.8	40990.9	35145.4	40990.9	40646.9	38484.7	37568	40775	43294.4	36315.1	32835.9	44644.4	40755.2	36315.1	40589.3	37843	46739.7	37820.9	39575	41737.4	45183.8
IWVATEGAL	39470.2	29042.9	39442.5	21172.1	11915.4	11654.2	15362.2	36363.9	21908.2	15853.1	34942.1	33923.6	38040.9	4649.64	6587.8	807.98	37695.9	36142.2	14055	14055	18499	11134.4	5493.62	23676.8	1948.65	28975.1	30593.7	27981.8	30501.5	34320.5	25813	34320.5	16576.5	10671.2	16719.7	36327.7	22065	10022.5	3881.07	21068.6	16921.9	10022.5	29369	24983.5	41232	26514.8	36561.1	17357.5	20207.7
WVATEGAL	31058.6	25594.7	31186.3	26364	11003.7	7603.95	15902.2	40882.4	25903.7	33540.1	38912.2	40313.6	40635.9	33655.3	36607.8	28746.2	29943	28518.5	33671.7	33671.7	33945.3	23335.2	21545.5	38651.6	29198.8	40155.5	40941.3	38836.9	21092.8	34962.6	15200	34962.6	8375.58	3841.38	10351.4	38556.3	21514.1	13458.3	11104.4	24406.7	23319.8	13458.3	33924	28613.7	44901.6	32680	41709.4	18231.4	15902.9
IWVATEGALNT	38843.2	32333.2	39932.8	34156.1	28650.9	26200.5	27379.5	44455	34781.4	37939.8	39531.3	39431.8	40755.2	24993.5	30168.7	25805.8	45598.3	42695.2	32531.5	32531.5	30051.1	27814.2	24646.8	32486.1	24134.6	45464.3	38994.8	38585.2	38876	40965.6	34334.6	40965.6	40624.4	38431	38382	44719.3	43586.7	36974	35875.3	38752.5	41983.3	36974	43076.2	41203.4	46618.5	38791.9	41879.9	42393.7	44110
WVATEGALNT	26489.6	20763.3	27809.7	18893.1	7516.83	4137.12	7394.54	40484	18426.3	35351.7	34008.9	34855.7	34067.5	41158.5	42222	42050.2	35300.5	28112.9	30174.6	30174.6	27454.2	22132	22826.5	36237.4	35935.6	42319.9	37515.2	34930.8	17549.9	24831	5640.71	24831	31022	26479	30904.1	36441.1	37446.3	22313.5	27867.5	31453.3	36565.5	22313.5	39827.6	35941	45240.6	34029.9	38928.2	31088.2	35632
VATEGALNT	34577.7	30573.8	35712.7	28551.2	23233.2	18617.7	16842.2	44450.2	29168.5	39566	39091.5	39436.1	37240.6	42693.4	44174.5	42750.7	44385.3	42295.7	36175.1	36175.1	24154.5	23348.4	26737.8	39922	36430.8	42878.5	42795.6	41424.3	34084.1	37107.1	21279.6	37107.1	34356.9	29960.8	38839.4	38637.8	33210	34905.5	20157	20545.4	33936.5	34905.5	39480.9	36128.9	47154.7	40297.9	41991.1	25160.4	30339.5
ATEGALNT	30257.9	27403.2	34563.1	39152.5	35703.8	33509.6	33049.8	47157.8	38461.4	45438.3	40953.2	41265	38162.5	45853.1	46484	45491.9	45567.7	43661.8	44357.9	44357.9	30549.7	28135.7	33406.4	41462.4	43141.9	46211.2	45710	44542.1	38170.7	43036.1	38947.1	43036.1	43156.4	40777.7	43775.3	44938.6	45188.2	40982.5	40317.9	38762.2	45261.6	40982.5	45050.5	43425.7	48305.8	43809.4	45311.1	45545.1	47176.1
WVATEGALNTPK	22558	13374.1	24613	29492.5	22602.2	19665	23553.1	42842.8	30990.5	37643.3	2756.36	1375.71	702.06	39447.6	40738.4	38447.6	34346.2	25605.8	21152.2	21152.2	9177.93	18395.6	15844.8	6426.92	27311.4	33852.2	12676.6	6067.1	4142.14	95.57	20091	95.57	31491.4	26875.2	33044.4	40223.4	41563	21475.5	26792.5	32413	36233.1	21475.5	25816.1	24548.1	41642.7	19372.1	29737.3	33320.9	43045.9
VATEGALNTPK	28836.8	21607.6	31975.2	38458	36774.2	33578.6	32356.3	45899.3	39036.6	43485	5772.02	4169.25	781.9	43085.9	43677.4	41309.7	44297	41011.8	33855.1	33855.1	6572.06	19240.2	20946.5	11967.6	31098.3	38780.2	28302.1	19475.7	18442.5	4127.24	36416.2	4127.24	37227.8	34119.5	40536.2	43092	43493.4	31516.3	29864.7	30109.3	40030.6	31516.3	35912.2	34822.5	44927.4	29815	36006.8	37454.8	45173.1
ATEGALNTPK	13890.7	9147.3	16448.9	34048.3	30620.8	25943.8	25872.6	44178.8	33458.9	40502.9	287.73	141.51	23.09	40855.9	40596.8	37293.4	39593.8	32658.8	27564.1	27564.1	616.78	10339.2	10383.8	2776.24	25189.5	28404.5	21736.8	12510.5	7426.13	795.48	29103.3	795.48	35792.8	31454.3	37809	39469.4	43370.3	25172.3	25174	27408.2	39743.6	25172.3	32623.1	30180.8	42763.2	22163.4	29014	41717.5	46074.9
TEGALNTPK	34050.9	20967.1	35878.1	39906.9	36306.5	32775.6	34719	47039	39487.7	44388.7	16787.8	10994.9	7118.59	40534.9	41593.6	39016.3	41994.7	38092.8	25486.1	25486.1	13356.5	18772.8	16190.4	17094.3	27449.8	40083.5	23735.5	20351.8	21675.3	5783.4	31485.3	5783.4	35630.9	32746.2	35779.2	37799.2	38977.9	29164.4	19701.8	45093.5	35380.8	29164.4	11974.4	11553.5	43099	22229.2	27551	35986.2	43894.8
ATEGALNTPKDH	24956.8	14124.4	29320.1	42988.6	41562.6	39740.6	38460.9	47079.8	42788.2	46546.4	23148.1	21708.9	11474.4	46236.7	46327.4	44963.9	44541.1	38650.3	38490.5	38490.5	26339.5	16734.9	24629	27902.8	38467.6	44129.6	39911.7	35182.3	31184.9	26956.2	44108.6	26956.2	43561.2	41257	43002.1	46394.1	46583.2	32768.8	33553.1	36734	42511.8	32768.8	37060.6	37208	46923.1	37120.3	42311.7	44012.8	47466.9
TEGALNTPKDH	42947.3	32192.2	44059.4	46756.9	46301.8	46281.8	45859.6	48912.7	46890.1	48288.5	42971.9	43310.8	41732.9	46870.4	47237.4	46622	46983.1	44688.9	40472.2	40472.2	40598.1	31899.9	36428.1	40249.1	42191	47799.4	42784	41332.1	42421.2	40620.5	46656.3	40620.5	44246.2	42555.4	42580.8	46773.1	46004.2	37081.4	27377.1	45362.1	41345	37081.4	21820.7	27267.2	47784.4	39441.2	43815.1	42065.2	46702.3
GALNTPKDH	43614.1	33429.2	44484.3	45355.2	46016.1	45590.4	43040.8	48845.5	46138.3	47842.8	35070.9	39638.4	36856.6	48363.3	48656.7	47596.6	46838.9	44665.7	37830.3	37830.3	30876.7	17788.5	32830.6	34532.1	39223.7	45750.5	44432.4	41600.3	40552.4	42463.5	48336.6	42463.5	41098.4	38741.6	42573.4	46433.2	45219	32838.1	17042.8	34908.9	39020.9	32838.1	39313.3	40289.1	47763.7	40509	44487.2	39349.1	46246.2
ALNTPKDH	43793.8	38672.5	44902.6	43439.8	40819.6	43667	43859.7	48183.6	42681.4	46647.8	33251	38045.8	41580.6	48008.3	48152.9	47648.1	48213.3	46615.5	43268.2	43268.2	37900.8	27988.7	36556.8	38053.2	43714.7	47077.7	45321.4	43704.8	44468.9	45831.3	47853.2	45831.3	44173	42144	42419.4	46699.8	47231.8	34334.6	34021.8	46338.4	44756.6	34334.6	43916.7	44263.5	48687.2	43912.4	46958.7	46418.2	48611.4
TEGALNTPKDHI	35372.8	28016.6	36296.6	30603	14068.9	21690.5	28639.4	44221.4	27533.1	39816.3	38832.7	38873.5	40038	36804.4	38666.7	35550.8	42567	42884.6	39194.4	39194.4	32953	30459.3	25479.5	38490.5	31845.7	40179.4	41478.1	40535.8	38627.8	39615.2	25850.5	39615.2	35557.7	30626.8	31644.8	26370.3	37884.4	32859.4	27291.1	41832.3	39167.7	32859.4	27074.6	22063.6	43970.9	34445.5	40342.3	40320.1	40188.1
GALNTPKDHI	35567.3	29865.3	35966.3	19125.1	5178.59	14798.4	18292.8	42335	14643.9	34432.5	35286	35433.3	37276.9	36886.1	38856.2	34967.9	42735.4	44314.7	39213.9	39213.9	21398.2	23083.1	19990.2	35972.5	25381	33785.9	43616.4	41767.2	39297.6	42279.2	26641	42279.2	32720.7	28908.1	32587.5	19429.2	40931.9	26852.3	23307.2	19033.8	41091.7	26852.3	43445.9	41267.7	43215.3	33540.1	40272.6	42045.6	40612.6
ALNTPKDHI	33616.4	29220.3	34598.7	7468.68	922.75	3748.75	10078	33331.7	3332.69	19457.1	27939.7	24902.3	32555.4	30181.1	30869.7	23066.1	40605.5	41606.2	34563.5	34563.5	12065.3	15228.3	10404.2	26875.2	13687.8	11848.4	41096.2	37577.8	36174.3	39841.8	17760.6	39841.8	27066.4	20977.1	29270.3	8810.52	38042.9	15762.1	14000.4	28709.5	38384.1	15762.1	43538.2	41522.1	44290.8	33634.2	40585.3	43079	40698.8
LNTPKDHI	40572.6	37333	41736.9	38505.5	28653	34622.3	38862.9	46783.7	36802.4	43863.5	43427.1	43959.4	45001.8	41324.4	42343.3	39377.6	45943	46694.7	44204.6	44204.6	36656.2	34882.1	29195.7	42937.5	36457.6	44527.7	45275.3	44732.9	44393.5	45795.6	39385.3	45795.6	40647.3	37453.2	28445.7	37162.2	38421.4	40431.1	36592	40844.4	43764.9	40431.1	43265.8	41286	47137.4	41337.9	44060.9	46007.7	45494.3
ALNTPKDHIGTR	37345.5	27676.4	38904.6	29815.9	21653.3	26073	30623.2	42663.8	28448.5	36363.9	3292.15	2767.24	8340.86	42940.8	42968.6	40630.6	39382.8	30857.3	33478.8	33478.8	10783.7	20800.8	18577.2	699.66	28473.8	37072.6	5536.22	2365.08	16294.2	5439.44	34529.1	5439.44	25748.9	20904.4	29620.8	43571.6	44009.9	28898.7	36886.1	42864.6	43112.5	28898.7	38789.4	36908.9	45174.5	28496.9	38758.8	41661.6	46516.7
LNTPKDHIGTR	39588.2	28272.1	41106.4	42792.3	38844.4	35458.6	38996	45161.3	42840.5	44664.7	31383.6	29792.7	28446	43618.8	44132.4	41993.8	37966.4	30123.3	38169.5	38169.5	18159.1	26302.2	21000.3	4000.83	33793.2	44138.2	3223.66	1490.85	12991	3085.79	33156.2	3085.79	25860.9	20833	29907.4	46609.4	42561.5	39087.7	40783.9	44098.6	42078.8	39087.7	37071.4	34487.3	46514.2	36591.2	41077.9	36802.4	44442.5
TPKDHIGTR	40224.2	29839.8	41799.3	43571.6	40378.6	37293.9	40316.6	46863.8	43734.1	45208.3	27511.6	29570.2	27481.6	42821.5	43763	41439.1	26513.1	17470.1	34953.1	34953.1	12348.9	25540	21498.7	6147.38	31016.3	42546.3	905.36	599.48	3703.55	1687.19	24882.1	1687.19	9095.09	5927.59	16613.1	45440.7	33108.8	34517.2	34082.6	41952.9	34714.9	34517.2	23785.2	17921.2	46467.4	34801.8	40445.1	19517.4	34319.4
HIGTRNPANNA	39611.4	34266	41028.6	34743.5	26364.9	24878.8	28908.4	45210.2	33970.3	42355.6	30866	35214.3	36016.9	44369.4	44829.3	42673.1	41872.7	38578.1	42619.1	42619.1	257.88	14614.7	19028.2	29465.1	37446.3	39378.1	38088.2	33448.4	25767.8	33366.7	18488.4	33366.7	19078.1	14671	17862.5	41309.7	38360.4	27614.8	32530.4	32475.5	41425.6	27614.8	43575.9	40691.3	46995.3	37567.2	39818.9	43802.3	45523.4
IGTRNPANNA	36550	31728.8	38203.8	32923.8	22374.9	16443.2	23048.7	45001.4	33204.3	40883.3	27058.2	30277.6	31229.5	41040.2	41998.8	39752.2	42870.7	40114.7	40174.7	40174.7	127.76	7670.63	11447	25457.2	34009.6	36691.1	36568.6	32320.2	27477.7	31743.6	16160.5	31743.6	22491.2	17192.8	27881.7	36585.7	38595.2	22349	25693	22990.9	41053.9	22349	42320.4	39252.1	45984.3	36747.9	37744.8	42892	44933.2
HIGTRNPANNAA	37711.4	31742.5	39626.8	30493.6	16523.6	14693.1	21378.8	44766.8	29059.5	41727.5	35153	36359.5	39113.9	42488.8	43421.5	41316.9	42290.2	39225.8	41959.7	41959.7	5266.34	17663	19170.6	33454.9	37761.2	41626.9	38510.1	35004.9	29254.8	32509.6	16280.3	32509.6	20660.9	15518.4	15169.6	40338.4	29212.1	24016.1	24542.5	41500.5	25005.7	24016.1	41010.9	35296.3	40258.2	14166	14969.2	36170.4	40891.2
IGTRNPANNAA	40011.1	35184.2	41629.2	38230.3	30050.1	27137.3	31561.7	46403.1	38298.2	43982.3	37896.7	39800.4	39486	42590.9	43496.3	41733.3	45930.1	44424.7	43481.7	43481.7	3290.62	18620.5	19848.2	35533.5	38227.8	43886.2	42393.7	41025.1	37430.9	41229.3	32498	41229.3	30021.2	25155.5	32083.3	39754.3	33155.8	31523.8	22361.6	39056	31626.7	31523.8	40740.2	37565.6	41632.3	17282.9	18491	40416.2	42446
RNPANNAA	42709.5	35757.2	43596.2	43103.7	38340.4	35899.8	39026	47104.2	42345.6	45566.8	41519.9	41563.9	42140.8	42257.7	42643	39176.6	46188.7	45515	44192.2	44192.2	12257.2	18611	19774	37449.1	38165.8	44231.4	44281.7	43118.1	41366.1	43551.4	39046.3	43551.4	30072.9	24335.2	29120.3	41284.2	34406.4	35428.7	24921.7	44988.7	36285.6	35428.7	41379.9	37727.7	45617.6	29206.4	30711.5	42069.3	44623.2
IGTRNPANNAAI	35006.1	30218	35997.1	32115.6	21444.4	19424.9	26063.7	38748.3	31525.9	38374.1	36048.5	38996.9	39530.5	31712	33070.2	25952.5	40616.5	40799.3	40136.8	40136.8	7604.28	21262.1	16721.8	34461.2	28898.3	38066.4	40753.9	39754.3	35183.4	39589.5	23011	39589.5	28322.9	23367.1	25273.6	34749.9	33367.8	29379.2	23805.7	25581.7	36393.4	29379.2	40421.9	37027.3	41000.7	23208.8	30063.4	41241.4	38636.9
RNPANNAAI	34413.5	25230.7	34717.5	27668.3	14273.1	9181.11	16383	34588.6	25121.5	31198.1	35592.3	35551.9	35543.5	15099.2	14679.7	6945.66	31419.3	32548.7	33971.8	33971.8	5967.81	9696.72	3795.23	24720.8	8887.98	15770.6	38052.8	35022	27926.7	34654.1	12720.1	34654.1	16618.1	10892.3	16443.7	21589.4	20133.9	17496.2	5603.6	18588.7	30668	17496.2	38439.7	32870.1	40496.8	27009.6	34939.1	37393.7	31471.3
RNPANNAAIV	31700	23665.8	32152.8	24353.4	12158.9	8999.75	16086.5	38130.7	23207.3	33712.9	31586	33248.1	34367	28738.4	29716.7	23516.7	36910.1	35936.7	34476.5	34476.5	8356.75	10207.3	5680.89	29195	21488.7	31542.9	39799.5	36860.2	27917.6	33990.9	10672.9	33990.9	199.13	97.31	14707.5	18979.9	27412.4	24099.4	15390.1	27251.2	35042.5	24099.4	35546.9	27429	42152.2	26489.8	33473.7	23695.5	18056.5
RNPANNAAIVL	35673.3	28197.5	36168.1	24497.9	17947.2	16108.6	16431.8	40293.9	27198.2	32402.9	30372.1	32012.9	32572.7	25610.8	27054.4	18234.9	40424.1	40382.1	36730	36730	7886.41	13823.7	9513.2	27386	14313	15334.3	41362.5	39706.2	33263.2	38708.9	27195.8	38708.9	6254.46	2687.37	19249.4	25966.8	24356	12061.4	3435.86	1995.96	29118.7	12061.4	32555.4	26395.7	41757.3	25321.8	37821.3	16683.2	12209.8
AIVLQLPQGTTL	37960.3	33597.8	38228.6	8572.24	4560.5	3487.89	2545.3	34011.5	11080	13350.5	32200.5	34026.6	34893.4	28480.2	32855.8	24157.8	32027.8	32815.3	35509.3	35509.3	21989	21061.5	15769.1	29816.6	13350.2	20230	40235.1	37888.1	26728.8	39995.5	27741.5	39995.5	17233.2	10294	21369.1	13614.7	28120.2	3241.4	1534.2	17280.6	28496	3241.4	36806.8	33221.5	38558.4	19661.1	35494.3	38769.3	34881.7
IVLQLPQGTTL	38382	33804.9	38690.5	7809.73	5880.96	6692.25	3146.47	31363.9	10772.1	12369.1	32588.9	34669.5	35936.3	19453.5	25701.6	14790.8	36869.4	39452.7	32027.5	32027.5	22975.7	21090.9	16871.4	29233.3	7344.94	10584.8	38832.3	36790.1	32851.6	39816.3	29032.8	39816.3	17607.1	10401	20053.5	14392.5	23147.9	3933.7	852.87	3345.4	23294.4	3933.7	32981.6	29313.7	39167.7	23614.1	35705.7	32305.9	26191.2
VLQLPQGTTL	31642.7	28255	32064.2	1382.07	560.33	2626.45	1812.47	21419.1	1243.17	3113.59	23367.6	25869.2	33478.4	15350.1	19286.5	12295.7	35340.6	36486	25675.2	25675.2	18363.4	12641.2	9578.47	26131.5	6696.46	7644.95	37356.4	35066.4	29358.5	38917.6	24309.9	38917.6	8866.46	3964.81	7305.39	9253.11	17257.1	840.78	239.95	11261.9	16713	840.78	29458.1	26307.6	35962	17727.8	32471	31155.9	24337.6
LQLPQGTTL	36037.2	28852.1	36656.6	3071.36	1967.74	571.48	149.63	25031.7	3852.33	6348.75	31571.6	32738.4	33624.7	9225.92	13928.6	4692.7	30859.3	33122.8	23683.5	23683.5	13165	11651.1	7439.72	24056.4	1758.76	3666.08	37458.8	35429	28577.8	38482.6	28884.6	38482.6	10093.9	4744.88	7387.34	2441.1	4200.54	157.55	11.74	4885.91	2921.2	157.55	12117.8	8613.98	25036	8173.7	22222.9	10729.3	7349.71
IVLQLPQGTTLP	39145.7	34537.3	39877.6	22897.5	15984.3	17012.5	15478.1	36829.1	26109.4	31463.5	36439.9	37573.7	38961.9	35538.1	39067.8	35163.2	44234.3	43944.2	39207.2	39207.2	28627.6	27086.3	26348.4	36471.4	27475	35257.3	41919.3	40814.8	39018	40513.4	34498.9	40513.4	35085	28841.5	31320.2	32976.2	37677.5	24471.2	11685.9	31065.4	37713	24471.2	41081.9	38019.5	44252.4	33071.2	40429.8	42092.9	41848.2
VLQLPQGTTLP	38364.5	35101.7	39602.4	9696.3	8378.12	16353.1	13499.3	34277.5	12759.4	20251.6	34814.6	35665.6	39897	35281	38030.6	34262.7	44811.4	44515.1	39828.4	39828.4	29336.6	24425.7	25703.2	37888.1	27919.5	35400.7	43341.2	42272.3	41121.9	43531.1	37258.8	43531.1	32775.6	25470.7	28899.6	28409.8	35999.4	21722.5	9326.28	36745.5	36904.9	21722.5	41813.3	40020.6	44470.9	33762.5	40941.7	43128.4	41334.3
LQLPQGTTLP	38195.1	31452.6	39477.9	18876.9	9616.06	7983.51	6382.98	33934.7	19949.1	29982.5	35897.1	36665.3	38033.9	31946.8	35467	31920.9	42767.8	41316.9	37125.2	37125.2	22071.5	19158	17697.1	35453.6	23281.8	35579.2	41813.8	40403.5	35932.1	38924	30503.5	38924	31246	25017.8	25129.3	12960.5	28570.4	5689.25	1357.29	33171.2	25017.6	5689.25	34493.6	31406	40213.8	23840.3	31035.5	36522	34879.1
LPQGTTLP	41120.6	36250.3	42080.7	41501.9	36090.2	36678.8	39151.6	45817.4	41285.6	45409.8	40549.3	42654.6	41658.4	43988	44487.2	43588.6	46245.7	45247.9	39909.5	39909.5	37961.9	35369.7	38900.8	43684.9	41421.6	45906.2	45310.1	44320.5	40291.8	42467.1	43061.2	42467.1	4113.51	1570.79	27538.1	42916.6	38127	37630.3	29651.5	43049.1	33851.8	37630.3	32912.1	27067.6	47209.8	38554.3	42311.2	9411.03	23677
VLQLPQGTTLPK	29526.4	19498.2	31328.7	18116.7	15333.8	22818.2	18486	38937.4	20406	26558.1	100.5	85.31	216.85	35752.1	37538.8	35342.9	42858.1	40063.5	19128.8	19128.8	4125.46	11387.6	17875.1	6152.31	20260.6	27130.3	23216.4	15292	20474.8	9469.45	38263.4	9469.45	15020.3	9787.16	29959.8	36509.3	38648.7	21380	15620.1	37089.8	35842.8	21380	32874.7	30785.6	40526.5	16834.4	27882	27026	40493.7
LQLPQGTTLPK	32777.7	19787	34962.2	25897.8	27484.2	22255.4	14989.6	41204.8	29231.4	32001.2	652.83	685.4	240.23	33213.6	36549.6	31570.2	41946.6	39098.3	20145.4	20145.4	2185.35	10572.9	16313.3	4718.41	13704.7	24764.7	25920	17919.6	18789.7	10047.2	38735.3	10047.2	13353.4	8200.36	31200.1	28351.4	34342.4	15122.7	6105.16	33824	28984.5	15122.7	29407.1	27647.7	34061.9	6194.92	16395.4	19314.1	35776.5
LPQGTTLPK	30033.5	16926.1	31425.1	38291.5	39593.8	37012.9	33554.9	45857.6	39628.5	42869.7	10976.4	9629.81	7118.59	37856.1	39963.5	36552	36046.2	33799.1	19399.3	19399.3	7734.64	20867.1	25658.2	14941.2	23532.2	36157.1	14087.5	8373.68	10073.4	2067.49	28279.1	2067.49	2076.41	1016.05	19165.9	39152.9	30613.6	29861.5	19120.1	33965.9	22139.2	29861.5	20898.3	15935.1	43396.6	24427.8	29370.2	2566.29	15891.9
LPQGTTLPKGF	32208.2	25615.5	33256.8	38952.2	40058.3	37827.1	33958.2	46030.1	40755.6	41240	32707.2	34471.3	34098.8	22198.9	26716.7	21601.6	31782.7	31657.8	19817.7	19817.7	34752.9	24913.8	22658	37748.9	16068.1	31984.2	39911.2	37253.9	30490.3	33851	38575.1	33851	245.59	90.2	13960.5	36507.8	26923.9	12913.2	4063.26	16428.6	11896.3	12913.2	14187.1	8154.54	40936.8	30669.9	40371.2	71.96	2397.7
LPQGTTLPKGFY	3433.49	1988.22	5006.42	39125.8	38345	36641.1	35612.8	45916.2	40238.2	43058	18762.1	23535.3	17428.2	35590	38206.3	35544.2	26589.2	15462.4	2131.45	2131.45	22685.5	1056.87	4330.4	25356.6	18504.8	32930.2	29534	24306.2	16779.3	14680	34339.5	14680	4466.79	1895.77	21364.5	39838.3	33680.1	7852.18	4596.76	2658.07	12644.3	7852.18	9947.94	6756.13	40546.7	28109.5	37564.4	66.73	11326
LPKGFYAE	42984	38873.9	44261.6	39053.5	36462.7	32614.6	33433.6	40864.7	38533	41879	40613.4	42238.5	42287	41054.4	41852.3	39812.9	45433.8	43808.5	40372.9	40372.9	31285	34063.4	33046.2	36860.6	38513	45913.2	36157.5	33671	38179	38800.3	42899.9	38800.3	11037.5	7513.33	11341.5	45167.7	37870.9	37934	33561.8	45388.6	39763.4	37934	26743.6	19879.8	47383.8	37268.8	41429.7	19795.4	34079.3
LPKGFYAEG	40292.6	35932.8	41774.9	38663.7	30222.3	27438.2	32893.9	46449.8	39659.4	42759.9	36613.4	37947.6	39529.6	36984.1	39330.8	36333.2	38326.8	36525.9	33492.6	33492.6	13515.8	20989.4	16884.9	33015.8	25939	36338.7	34580	31189.3	29893.8	31077.8	24303.6	31077.8	2644.42	1513.85	7731.88	36397.3	27539.3	26236	16939.8	36471	30216	26236	22802.6	12586.9	44928.9	34036.2	35778.1	4915.34	17761.2
PKGFYAEG	46724	44416	47493.7	47400.2	46071.4	46100.3	46653.8	49182.3	47514.2	48581.5	46029.1	46855.7	47249.7	46096.9	46842.5	46085.9	47938.7	48012.9	46600.3	46600.3	36634.4	39964.4	36388.7	44617.4	43546.6	47705.3	46296.8	46016.6	46473.5	46828.8	46801.4	46828.8	33605.1	29757.9	34927.8	47184.3	45518.9	44511.8	43522.6	47757.5	46486.5	44511.8	42126.2	38679.2	48068.6	42478.7	44446.3	42198.3	46417.7
LPKGFYAEGSR	40350.2	31223.4	41544.1	40199.9	38093.2	37218.9	37034.5	45211.2	42061.5	43446.9	25615.5	24744.9	24638.8	42323.6	43353.4	40563.4	40635	36273.9	33404.6	33404.6	18046.5	23658.6	20446.7	4072.41	28879.3	41858.6	2182.98	1066.21	19622.2	2643.02	32830.9	2643.02	20382.5	16287.4	28088.5	44381.9	41402.3	35345.6	33608.3	40763.6	39865.1	35345.6	30038.1	26172.8	45570.2	33547.3	37642.1	21939.8	37994
PKGFYAEGSR	43188.2	35245.5	44230	41661.6	39280.2	39480.4	39625.1	47089.4	43155.5	45395	23850.6	23305.5	26338.9	43406.9	44543.1	41946.1	46349.4	44896.8	38259.7	38259.7	17297.5	21223.9	20697.3	4951.31	29924.2	42703.1	19460.9	12958.3	36103.2	11767.6	41192.3	11767.6	44164.4	43264.4	43196.1	46089.4	45440.7	39663.3	35725.1	43854.4	42999.3	39663.3	40832	40902.7	45879.4	32434.8	37802.1	44448.2	47861
KGFYAEGSR	40673.7	30879	42176.4	34015.5	31382.6	28825	27702.8	43968.5	37017.3	39307.4	5979.38	4428.49	5359.41	37187.9	39488.1	32748.6	43493.4	41690.4	26338.1	26338.1	1660.17	7066.33	7202.58	122.85	12787	24510.1	6212.17	2165.34	23741.4	1741.59	34149.8	1741.59	35937.1	31405	38869.2	40185.1	40397.4	25541.1	16856.3	27585.6	36416.2	25541.1	34288.2	33692.5	41547.7	21988	30602	36733.6	44790.5
FYAEGSRGGSQA	33290.2	22442.5	35183.8	30745.7	17187.2	13183	21967.6	43946.6	27872.7	38658.3	40783	41158.9	41695.9	28079.1	27981.2	17751.9	40241.7	35532.7	27621.1	27621.1	22386.5	24291.8	18776.9	35931.7	26621.7	45306.7	35092.9	34200.8	29803.7	35380	18416.5	35380	30265.1	26462.3	25532.8	41202.6	34605.8	31176.5	28137.2	41141.1	29900.3	31176.5	39355.1	33689.2	43587.2	31783.1	35054.2	35838.9	40192.5
YAEGSRGGSQA	29515.5	22396.2	31776.5	37212.8	29165	21994.5	27696.5	45348.4	37075	44797.3	41160.2	42734	41545	44611.1	45331.2	43461	43433.7	40428.4	40581.8	40581.8	23934.6	23850.6	27254.2	41610.2	40773.7	46069.4	43566	41961.1	32978.3	39403.6	24290.5	39403.6	23708.8	17290.5	27456.3	40942.1	35618.5	30173.6	25602.2	32377.7	33837.9	30173.6	40358.5	36031.3	45759.4	35019	39129.2	31591.4	34552.7
AEGSRGGSQA	39776.7	30410.9	41898	41155.3	33342.9	29473.1	35258.1	47737.4	40467.4	46327.4	39465.1	41459.7	40502.9	44707.2	44976.5	44045.6	44433.3	42287.4	42944.9	42944.9	16312.8	21852.6	24394	41013.5	40809.5	45961.9	44463.2	43708.1	36109.4	42693.8	35558.9	42693.8	32226.7	27471.2	27506.3	36483.7	37176.2	31440	23933.8	43325.3	38649.5	31440	35887.8	30145.5	45456.5	34012.9	36400.1	43767.7	45019.8
EGSRGGSQA	37235	30125.3	39305.7	42707.7	34460.1	28913.4	36964	47898.8	42108.9	46396.6	43175.6	43463.3	42802.5	44929.8	45303.3	44451.1	41078.8	37558.7	42648.1	42648.1	20237.6	25871.2	24337.3	40965.6	42060.2	45825.3	39997.7	38384.9	28346.8	33338.9	14064.2	33338.9	28397.2	23354.7	26362	42011.1	29458.4	36892.1	35424.1	42271	38020.3	36892.1	39595.5	34594.2	47292.1	39557.4	40919.1	36384.3	38957.7
GSRGGSQA	42264.6	37287.4	43618.3	44492.5	40985.6	38734.5	41157.6	48518.4	44380	47111.9	39378.1	43179.3	42351.1	46772.6	46922.6	45854.6	46363.5	45135.9	45944.5	45944.5	4554.68	23873.6	29660.8	39030.2	43711.4	45608.7	45978.8	44634.2	39541.6	45368	43205	45368	26898	22549.4	34080	43173.7	42012	29877	27821.8	34494.7	42093.9	29877	44511.8	42488.3	47033.9	38469.7	41791.6	45949.9	47469
YAEGSRGGSQAS	32782	27246.5	35232.6	40096.1	33651.7	29042.5	34117.6	46806	40247.7	45844.2	39748.3	42306.2	41435.9	45124.2	45740.2	44293.7	43734.1	41016.2	41817.4	41817.4	11465.1	23885	26400.9	40188.6	41043.7	45487.9	43481.7	40999.3	32929.5	39102.5	33265.8	39102.5	18107.5	14845.2	27258	44912.3	37718.7	25521.5	26092.7	32714.3	35345.6	25521.5	40631.9	35514.3	46624	37659.6	40128.2	31201.5	39110.1
AEGSRGGSQAS	43296.2	37349.6	44477.1	44459.3	41048.6	38259.2	41157.1	48412	44480.5	47282.9	38936.6	42080.2	40918.2	46685.1	46994.3	45866	45657.1	43766.3	45512.1	45512.1	5298	23720.4	28866.5	40779.4	42569.3	45640.8	45300.3	44377.6	38030.6	43796.6	42909.2	43796.6	29403.6	26394	36274.3	44014.2	42923.1	30727.4	27271.6	35971.3	42044.2	30727.4	37739.6	35460.1	47532.8	39171.1	41211.9	44515.6	46611.9
EGSRGGSQAS	40114.7	34511.9	41875.8	44264.4	39246.2	36090.7	41010.4	48315.2	43984.2	47275.3	41038.8	43100.9	41930.2	46194.2	46529.3	45902.3	39417.3	35036	44876.9	44876.9	10928.1	26534.6	28432.5	41518.5	43768.7	46397.6	41777.2	39532.6	24437.6	33614.9	26891	33614.9	28471.6	25847.2	31579.5	46105.3	38760.9	32387.8	36081.7	40753.4	41599.9	32387.8	41975.2	37455.6	47930.4	41896.2	42910.1	39749.6	44231.4
GSRGGSQAS	39171.9	32283.5	40529.6	40816.1	33013.3	26352.6	32883.2	47381.3	40268.2	45268	31257.5	36015.8	33559.3	45536.2	45965.4	43576.3	43139.6	40004.2	41405.9	41405.9	451.45	9222.33	15310.6	31361.2	36884.5	39054.3	43218.6	40362.4	30544.8	38056.1	36452.1	38056.1	11889	9373.83	29928.4	41865.4	36662.1	15755.3	13801.9	22404.2	34969	15755.3	41048.2	37442.2	46957.2	37246.3	39216.1	39060.7	43686.3
AEGSRGGSQASS	43981.8	37780.8	45063.7	45640.3	42863.7	42217.9	43703.8	48746.3	45615.1	47649.6	43402.7	44692.8	44318.6	45883.9	46368.5	45627	46693.2	45409.3	46097.3	46097.3	23230.9	32059.4	34523.1	44061.3	43962.8	47672.3	45976.3	45394.5	42504.4	45316.5	43940.4	45316.5	40745.1	38851.2	37890.1	45426.5	44480.5	40523	37704.5	45589.4	44170.2	40523	42323.1	39395.5	44452.1	26024.2	32413.4	46253.8	47727
EGSRGGSQASS	43276.1	39529.6	44433.3	45630.4	42516.3	41204.3	43450.6	48671.5	45715.9	47685.8	43459.1	45052	44538.8	46674.5	47087.9	46376.5	46529.8	45566.3	46622.5	46622.5	18095.8	31123.6	33856.9	43597.6	44941.5	47516.3	45353.3	44627	40933.3	43143.3	38737.4	43143.3	41064.2	39316.8	39643.5	46920.6	42256.8	40169.9	41109.9	43952.8	42438.2	40169.9	44813.8	42606.1	46667.4	35642.1	39981.2	45609.2	47188.4
GSRGGSQASS	39036.2	34634.2	40114.3	40714.6	32704	29360.1	35484.3	47599.1	40872.2	45322.4	33158.7	36787.7	36472.2	45190.7	45642.7	44715	44808	43024.5	43502.4	43502.4	1259.84	12300	19075.3	35337.9	40464.8	42385.4	44023.2	42169.5	34291.9	39793.9	37938.9	39793.9	24370.5	22182.1	35773.8	43477.9	42177.8	22823.1	27797.4	28419.9	40806.4	22823.1	44333.9	42169.1	42476.3	20735	26112.8	45143.8	47124.1
RGGSQASS	45214.2	41125.1	46032.1	45757	44128.1	43551.4	43823.6	48924.9	45579.6	47488	42683.7	43817	44280.2	45407.3	45535.2	43997.5	48262.4	47876.5	46560.5	46560.5	24347.3	25127.2	29536.6	42480.5	41492.4	46345.9	46969.9	46466.9	45328.8	46623.6	46642.7	46623.6	39852.6	37335.8	39011.2	45539.7	44206	41614.3	35369.7	45576.6	44910.9	41614.3	45845.7	44952.2	47126.7	36620.5	40085.2	46243.2	47981.3
EGSRGGSQASSR	41111.7	31819.6	42770.1	45012.1	42757.2	41857.7	43644.8	48193.6	44783.8	47021.8	27738.8	31366.3	30945.3	45971.3	45869	44336.8	43344.5	40964.3	43613.6	43613.6	16632.9	30936.6	29720.9	8345.55	38440.6	45626.5	10851.5	6467.17	25633.3	4343.21	38363.3	4343.21	41595.4	40051.4	39740.6	47717.2	45796.1	40963.4	43359.1	44185.5	45339.6	40963.4	43966.1	42014.7	46093.4	29203.2	39067.8	45883.9	48277
GSRGGSQASSR	39250.9	31107.1	41200.3	43839.3	42153.1	40775.9	41640.9	47620.8	43701	45910.2	10329.1	15232.1	11928.8	45612.1	45658.1	42890.1	44405.9	41955.2	40486.2	40486.2	2865.44	20987.1	22914.2	847.52	32828.1	40249.9	17952.4	8040.64	25507.9	12262.1	42453.4	12262.1	34683.4	31325.2	38446.8	46805	45500.3	31970.7	37133.6	35130.9	44384.8	31970.7	43558	41943.4	44530.1	22493.4	35969	46361.9	48428.2
RGGSQASSR	40553.3	29218.1	41820.6	42068.8	40364.6	38776.8	38631.9	47027.8	41978.3	44100.9	11106.6	7656.54	10466.4	41943.4	41225.8	34960.3	45943.5	44657.9	35515.8	35515.8	4330.96	12177.7	13562.4	365.66	18979.7	34208.6	14842.3	7242.12	32159.1	13273	42810.8	13273	33401.4	29127.2	35317.7	43924.3	42766.9	33810.1	30094.4	38710.2	42879	33810.1	42151.3	40594.1	43785.2	23719.6	36855	44443.4	47556.4
ASSRSSSR	35644.8	24758.5	37838.9	43530.2	40670.6	38534.2	40138.6	47381.3	42944.5	45959.4	17924.9	17479	10470.8	45772.3	45802.1	43484	44905.5	42708.2	41207.9	41207.9	10016.3	20673.6	23525.4	2631.15	34550.4	41424.7	16581.3	8679.1	27101	11270.9	40466.5	11270.9	37176.6	33821.4	33086.6	46505.7	42122.1	35627.8	31566.1	33520.1	42618.1	35627.8	41994.7	40502.9	46365	34191.2	42045.6	45235.2	47820.6
ASSRSSSRS	26937.2	21220.7	30112.9	40591.9	31393.1	26327.5	33324.1	46859.2	40293.9	45319.9	28435.3	28629.8	25040.6	44724.2	45022.8	43399.4	44499.2	41204.8	39155.9	39155.9	3515.55	7158.22	13852.5	32507.9	36899.7	39882.7	42690.6	40390.4	31658.1	32246.5	28694	32246.5	33604	29708.7	37420.8	42169.5	40602.5	26445.8	20410.7	19699.5	39382.3	26445.8	43887.2	40787.4	46043.5	36331.2	38576.8	43720.4	46526.3
SSRSSSRS	39739.3	33621.1	41548.6	45381.8	42656.4	40943.5	42962.6	48447.1	45476.6	47072.6	35356.3	39916.4	38523.8	46199.2	46529.3	45503.2	46432.2	45210.7	44796.3	44796.3	1579.24	19063.3	26562.5	35882.7	41530.6	44383.4	44043.7	42013.8	38280.8	43370.8	43298.6	43370.8	25383.8	22749.9	28443.9	45743.1	41307.9	29916.5	23519.2	28455.3	41211	29916.5	42906.8	39982.1	47255.8	37904.1	41356.2	44926.9	47809.7
ASSRSSSRSR	27879	17086.7	31261.6	40296.6	36086	33082.3	35849.7	46432.7	40022.4	43887.7	2769.25	2260.28	779.32	43699.6	43348.3	40561.6	41348.2	36592	35464.3	35464.3	302.5	11491.8	12155.6	181.59	26587.2	33426.3	10106.9	3024.63	12480.8	1026.71	33321.2	1026.71	29059.8	24619.1	32886.4	45436.8	42799.8	24785.1	26741	27788.7	41070.8	24785.1	41490.7	39486	44253.4	28400.5	37603.8	44237.6	47531.7
SSRSSSRSR	35709.6	22334.5	38171.6	40646.9	38084.1	33302.1	34715.7	46007.2	40450.8	42918.9	3001.58	6253.11	4007.03	40569.5	40758.7	33951.9	35544.6	30003.6	31134	31134	39.49	7051.82	8637.88	47.54	17460.7	24798.8	2127.92	373.72	6056.47	1233.01	29222.9	1233.01	14731.9	10236	21522.7	44576.8	33082	17435.4	12903.3	15910.6	31930.2	17435.4	33936.5	29786	43709	24460.8	35058.8	36899.7	44819.6
SRSSSRSR	43934.2	37390.8	44869.6	44782.8	43879.6	43168.5	43757.8	48392.6	45102.7	46850.1	30833.3	36336.3	35848.6	44489.6	45229.8	42458.4	45755	44527.7	43334.2	43334.2	8058.49	28211.3	28735	6365.95	34067.8	44675.8	18882.8	11396.5	35302.8	29106.4	44196.9	29106.4	34947.4	31643.8	31607.5	46151.2	36004.5	38756.7	31362.2	43040.8	35739	38756.7	39996.4	37443.5	37842.6	5923.68	18130.1	46210.7	48206
ASSRSSSRSRN	39294.6	31602.4	40746.4	45344	43786.2	42803.9	44000.4	48266.1	45514.1	47373.6	24296	25639.1	18992.3	46269.7	46505.7	45448.1	46913	45453.5	44720.8	44720.8	8839.55	25212.4	29338.5	8224.54	39779.3	44685	33560	25332.2	36157.1	22085.1	44649.2	22085.1	41429.7	39904.8	40355.4	47138.9	46578.7	38762.2	37002.1	36712.5	44714	38762.2	45635.8	44443	42197.4	21006.7	30384.9	47339.8	48878.8
SSRSSSRSRN	33855.8	25167.5	35082.7	43743.1	39944.1	38092.8	41320.4	47722.9	44048.5	46096.9	19554.4	28225	24898	44349.8	44819.6	43284.1	44017.5	42561	40848.3	40848.3	825.72	13146.8	18456.2	3525.95	33340.3	40093.9	23814.5	12498.4	29898.6	21726.2	39948.8	21726.2	28613.4	26678.5	30762	45066.6	41961.1	26612.8	26880.8	24440.2	38833.9	26612.8	42100.2	39460.8	38291.9	14776.1	22030.9	44191.7	47760.6
SRSSSRSRN	44367	37066.6	45022.3	47019.7	44702.4	43476.5	45261.6	49275.5	47190.4	48122.7	40801.1	43122.8	41667.9	44088.5	45243	43676.4	46709.4	45177.9	42515.9	42515.9	18839.8	26675.9	31566.5	40163.4	37391.2	46040.5	44307.6	43475.6	41082.8	42693.4	44629.4	42693.4	37844.2	35903.7	35648.6	45233.2	37330.2	39767.3	22983.7	43657	30315.3	39767.3	42865.6	39761.2	32909.5	8223.47	14200.1	45140.3	47884.8
RSSSRSRN	40560.3	32726	42612.6	46032.1	44098.6	43213.9	44067.6	48861.9	46060.5	47327.5	34378.9	38942.9	37877.4	45860.6	45844.7	44769.2	47108.8	46509.7	45136.9	45136.9	6613.86	20539.8	28740.9	34578.8	37991.1	41964.7	44939.6	42793.7	42544.9	44094.3	46074.9	44094.3	37506.3	35086.1	34367.7	45585	44879.8	36964.4	29982.2	32921.7	44524.8	36964.4	45263.6	43457.2	45151.1	30332.7	36935.3	46677	48789.6
SSRSSSRSRNSS	37901.2	31308	39871.5	43727.5	38899.1	35314.6	39632.4	47822.7	43689.7	46315.8	30984.1	35604.3	33610.5	44869.1	45433.3	43906.2	45184.8	43873.9	44131.5	44131.5	563.82	15131.2	19004	18920.1	37572.1	42383.6	36676.8	29966.3	34879.8	35372	36886.9	35372	23484.2	20579.5	24196.6	45280.7	40983.4	28676.3	30013	31327	41834.6	28676.3	43247.1	40238.2	44794.4	27168.8	31942.7	45258.7	47534.8
SRSSSRSRNSS	40244.7	34242.6	41815.6	45178.9	41772.6	39050.1	42369.8	48518.4	45100.3	46970.4	37388	39091.9	36184.1	45127.6	45697.1	44217.1	46495.1	45377.3	44900.2	44900.2	7647.1	22535.5	26373.7	36508.1	40478.8	44322.4	43511.8	42078.4	38631.9	40109.1	39736.3	40109.1	33174.5	30068	30482.7	45659.6	38276.2	37911	32085.8	39077.6	37720.4	37911	44383.4	41650.3	40872.7	15662.8	20470.4	45875.9	47862.5
RSSSRSRNSS	34306.4	25807.2	35939.8	39729.8	31603.4	28426.7	33848.5	47124.1	39393	43984.2	22910.4	25412.6	25266.5	43079.4	43425.7	40882.4	44623.2	43122.8	41049.9	41049.9	361.45	6404.29	10991.8	20758.8	30551.7	33463.6	39696.8	35130.9	34507.1	33013.3	32917.4	33013.3	18005	14767.2	19907.3	41171.8	38289.5	22397.9	20780.4	24199.4	40347.2	22397.9	43236.3	40282.2	43929.5	28633.2	34191.9	43493	46720.5
SRSSSRSRNSSR	37086.6	23573.8	38672.1	41905.3	39101.3	38176.5	40007.2	46798.9	41751.8	44756.1	13576.9	18658.2	17100.6	41537.4	41794.8	38369.9	42024.7	40003.8	40113.8	40113.8	1873.44	16239.4	17819.9	420.63	24737.1	37336.6	6859.62	2322.33	23093.6	9590.4	37480.3	9590.4	31933	27537.2	22203.7	45620.1	36712.9	33481.7	32755.4	36546.5	38429.8	33481.7	40759.6	36730.8	33471.2	2683.59	13775.5	45346.4	47873.9
RSSSRSRNSSR	35151.4	22487.8	37332.2	42373.5	40107.8	38105.6	39076.3	46830.3	41671.1	43702.4	3641.8	5736.54	4924.6	42377.2	41965.6	37136	43388.1	41231.5	38882.3	38882.3	409.5	10279.4	14721.2	75.8	21383	30388.2	9657.46	3182.8	23207.1	6974.12	39252.1	6974.12	27453.4	22861.9	26218.1	45569.7	42294.3	30596	29070.5	27838.9	43018.9	30596	42488.8	40282.6	42307.6	20073	35118	45466.8	48068.6
RSSSRSRNSSRN	36432.8	26923.6	38277	43952.3	41583.2	40935.1	42230.2	47698.6	43823.6	46083.4	20727.6	25995.8	26680	43735.5	43721.8	40964.3	46183.7	45077.4	43059.9	43059.9	5467.53	17463.9	23314.3	2463.5	33042.6	40365.1	25235.1	16333.4	37499.8	26792.2	43012.8	26792.2	38369.5	36125.4	33772.8	45663.5	45587	36628.8	33986.1	30997.2	43957.6	36628.8	44928.4	42850.7	37350.4	15533.9	26845	46111.8	48331.9
RSRNSSRN	42413.4	34173	44059	46335.4	45133.5	44430.9	44535.4	48895.8	46527.3	47383.3	32429.9	39064.9	39058.1	45558.4	45679.8	44449.2	47158.8	46496.1	45295.9	45295.9	1124.61	15458.6	27104.8	32653.8	38179	41649	44836.6	43390.5	42407.9	45054	46787.8	45054	32311.5	29779.5	35374.7	45367.5	45567.2	32501.5	25990.2	29954	44180.7	32501.5	45357.7	43882.5	44607.2	30760	37628.7	46245.7	48565.7
RSRNSSRNST	36724.9	28726.6	38550.1	39121.6	31257.9	26831.4	32526.5	47167.5	39336.3	43426.7	22628.4	28143.3	29353.1	41257.9	41706.7	38525.5	43818.9	42353.8	41860	41860	43.82	5044.43	10311.9	16989.7	28703.6	31007.9	38769.7	34440.3	32766.4	35806.3	32082.3	35806.3	6564.53	5293.31	16732	37560.3	32371	18294.8	15007.3	20047.4	35960.1	18294.8	41999.7	38463	33537.2	3458.13	8020.13	43023.1	45946
SRNSSRNST	42764.1	35871.1	43882	43907.2	39381.9	37513.6	40637.6	48709.9	43200.8	45503.7	38472.6	40594.1	38855.8	41176.7	42509.4	39438.2	44631.9	43019.8	42461.2	42461.2	8530.97	24303.9	27845.5	35303.1	33407.1	42506.7	40714.6	39674.9	34985.3	39819.4	37996.8	39819.4	21411.5	16728	16238.5	39720.8	14723.1	35978.4	13044.5	43212.5	19277.3	35978.4	37136	30210.2	33965.5	5814.65	8700.72	41523.4	44381.4
RNSSRNST	43530.2	37813.1	44199.8	46497.6	44150.1	43238.7	44883.2	48891	46248.7	47281.9	40993.6	43184.4	43051.5	45486	45909.7	44198.4	47118.5	46750.3	45708	45708	14372.1	22909.2	24714.7	38330.9	39704.9	45250.3	44825	44038.5	42541.2	44576.8	44596.1	44576.8	34079.6	30450.1	24612.4	45215.6	37959.9	39837.9	30307.1	45004.3	42578.5	39837.9	44155.8	42187.8	45813.9	29385.2	34186	46716.9	48151.9
RSRNSSRNSTP	40744.2	34900.2	41606.2	42844.7	38075.5	36047.7	38654.1	47865.6	43005.8	45853.1	32601.2	37195.9	37312	42866	43367.5	40645.1	45930.1	45849.6	44758.1	44758.1	553.82	15308.8	20071	29735.4	33246.3	35887.4	44071.4	42176.8	41514.9	43536.3	40251.2	43536.3	23126.4	20664.2	25859.5	36706.6	39583.5	28473.5	25189	22742.2	41772.2	28473.5	43934.7	42707.2	41272.6	18080.9	28104	45305.2	47003.4
SRNSSRNSTP	41719.3	36057.5	42612.1	44548.4	38729.4	36952.8	41887.6	48505.3	44333	46676	40952.3	41943.8	40877.1	42797	43971.4	42190.1	45968.9	44844.8	43621.6	43621.6	14683	27294.9	26238.5	39322.7	37939.8	45127.6	44583.6	43546.6	39994.2	42740	38792.8	42740	34949.7	31589.7	24079.3	39268.3	30353.7	37149.3	24260.5	43707.6	32510.3	37149.3	40972.7	38270.8	34545.9	13475.8	15077.2	45142.3	46924.1
RNSSRNSTP	40877.5	33900.2	41791.2	43592.9	35870.3	32708.3	39297.2	48183.6	43662.7	46009.2	37754.2	39913.8	39374.7	40491.9	41264.6	36961.2	45813.9	45328.8	43033.3	43033.3	4214.06	15104.3	15058.7	32057	30841.3	38230.7	43645.7	41622.4	40136	41143.8	36404.8	41143.8	31136.4	25022.7	21904.2	34550.1	32556.1	31679.7	20260.4	38547.6	40266.5	31679.7	41183.4	38795.3	44095.2	30781.6	35215.4	44239.1	45817.4
NSSRNSTP	35802.4	30023.1	37573.3	45221.5	42048.8	40041.9	42328.2	48435.1	44782.8	47565.7	42691.5	43469.4	41151.3	45386.2	45692.7	44761	46071.4	44966.8	44645.9	44645.9	27380.7	32103.8	34738.9	43460	42619.1	45797.1	44997.5	44228.1	39076.3	41701.8	40286.1	41701.8	38067.2	35223.8	29916.5	45005.2	37785.3	38084.5	32028.9	39061.9	38714.4	38084.5	41075.7	37583.1	47607.9	41338.8	43234.5	40252.5	44930.8
RSRNSSRNSTPG	35207.4	28685.3	36546.5	41337.9	35737.1	34797.3	37676.7	47514.2	41176.7	44581.2	27597.2	32029.2	32003.6	41036.6	41599.9	38158.8	43914.3	44320	41115.3	41115.3	259.77	9503.43	14030.3	23786.2	26968.8	31849.9	40866	38169.5	37921.7	38647.4	38972.4	38647.4	19047.6	18283.1	21437.6	40855.9	38460.9	20875	17445.8	18916.8	38011.7	20875	41982.9	39171.6	38164.6	18387.3	28191.7	42015.6	45869.5
SRNSSRNSTPG	37058.9	32990.5	38386.9	43725.6	38805	37235.8	40699.2	48247.8	43572.1	46396.1	39053.5	40584.9	38020.3	41504.1	42826.6	40586.7	45146.2	44809.4	43228.4	43228.4	14030.1	24689.2	25453.9	37494.5	35034.9	42648.1	43862.1	43097.6	39564.3	40938.6	39606.7	40938.6	33316.5	29599	27245.3	43538.2	34861.3	32132.3	20458.7	31781.3	32162.2	32132.3	42423.5	39337.6	35175.4	11764.3	20029.2	42456.6	45878.9
RNSSRNSTPG	32610.7	25168.8	33852.5	38332.2	30365.5	28607.2	33960.4	47291.7	38193.5	43670.3	30373.7	31110.1	31122.6	39204.2	40348	37053.3	43657	43438.9	39197.4	39197.4	2842.13	10858.7	11140.3	27071.1	25932	31086.9	41431.5	39133.4	36031.7	35974.8	34423.5	35974.8	26548.4	22471.5	19549.6	38758.8	36893.7	20733.7	14047	18526.7	36630.8	20733.7	41172.7	38187.7	40836.8	24829.9	34313.8	40481.4	44232.4
NSSRNSTPG	26678.8	20850.9	28587.4	39498.8	28969.1	25163.9	32604.4	47344.4	38484.3	44893.9	38300.6	37521.7	35795.9	39965.7	41314.6	38408.6	39175.8	39002	36827.9	36827.9	8317.96	15345.2	15137.5	35355.1	28684	37178.2	38265	36739.6	28951.9	28405.8	17973.6	28405.8	27792.9	22265.8	18964.5	41982.9	26409.4	21709.8	13596.6	22270.6	27224.7	21709.8	35982.2	28787.9	44027.1	34881.3	38306.1	23494.3	33371.4
RNSSRNSTPGSS	37299.9	31214.6	39420.7	44032.3	40070.4	38763.4	42203.8	48221.2	44231.9	46467.9	37573.3	40313.1	40169.9	44308	44874.9	43684.4	46204.2	44936.2	43675.5	43675.5	5456.24	17974.2	22355.3	36184.9	38052	44728.1	43141	41913	40090	41375.9	40483.6	41375.9	36111.7	33182.3	31167.4	44320	41929.3	36878.6	31494.5	41935.2	41545.5	36878.6	43970.4	41733.3	38059	10457.3	14314.6	45897.8	47949.6
NSSRNSTPGSS	34797.3	28737.2	36155.9	43161.5	38905.4	35488.1	38958.5	48023.8	43216.2	46912	38465.1	41301.6	39060.7	45273.8	45941.5	45074.9	45240.1	43466.6	43505.2	43505.2	4367.29	22042.8	26631.8	39038.7	41583.2	45679.8	42936.6	41977.4	36879.8	38036.8	33294.2	38036.8	36105.9	33893.9	34151.6	45947	38904.2	36039.5	33378.2	38633.2	36791.3	36039.5	42469	39475.3	44219.4	29071.5	31447.9	42778.4	46066.4
SRNSTPGSS	43770.1	36601.9	44836.6	45164.3	41871.7	40744.2	43206.9	48841.3	45442.7	47344.9	40470	43174.6	42289.7	43648.5	44779.4	43240.5	45612.6	43266.3	42963.5	42963.5	15314.4	24212.5	30121.7	41336.5	37629.5	45453	44337.8	43665.1	37917.6	42815	42057.4	42815	32385	28905.5	31067.7	42355.6	27976.3	36197.8	13950.8	43921.9	21517.3	36197.8	40009.8	35647.5	35901.8	10694.4	10368	42207.9	46016.1
RNSTPGSS	42798.8	36461.2	43764.4	46166.7	43638.2	42447.9	44410.8	48909.5	46120.3	47785.4	39664.1	42919.8	42448.8	46250.2	46660.4	45363.6	47379.7	46251.7	44648.8	44648.8	17717	18498.8	26115.9	39575.8	40807.2	46236.2	46089.4	45373.4	41978.3	45180.4	45067.1	45180.4	35808.3	31551.8	38843.2	45421.1	42827.5	36988.1	24499.5	43912.9	41960.6	36988.1	44338.7	43280.3	46244.2	33313.3	35613.1	46547.9	48065.4
NSSRNSTPGSSK	23859.6	15648.4	26741	41749.6	38554.3	35862.9	38253.9	47140.9	41588.2	45444.2	3564.38	5744.49	1694.6	44220.4	44199.8	41983.8	40133.8	36828.3	36172	36172	353.27	13172.3	16631.8	9161.06	32879.3	40083	24929	15604.1	11437	1385.73	31714	1385.73	34665	30539.8	34175.3	45471.2	41798.4	28233.9	30849.7	31349.3	39477.9	28233.9	40066.1	37974.3	41266.8	11893.7	21979	42346.9	47242.6
SRNSTPGSSK	34980.7	20929.5	36931.7	40516	37118.3	34899.8	37329.4	47380.2	41483.9	44705.8	5240.31	6918.88	2776.99	41679.2	42716	39809	40989.1	38005.9	32795.4	32795.4	2306.45	11457.9	15721.9	10248.3	27239.4	40538.4	25777.6	16512	15387.5	3336.69	34881.3	3336.69	30867.3	26800.9	32902.1	42766.4	35147.6	28523.1	18946.3	38733.2	28420.5	28523.1	38627.4	35383.1	26857.2	920.95	3003.14	43454.4	47189.4
RNSTPGSSK	32925.9	17403.7	34572.8	39967	35809.8	31504.7	33444.4	46512.2	40184.2	43258.8	1195.98	2143.68	1072.42	40697.9	40966.5	35313.1	42509.4	38716	27795.3	27795.3	188.82	4817.72	7428.3	1335.51	17318.4	29568.9	20616.4	10139	15827	3980.63	34167.9	3980.63	23241	17839.5	34093.6	40642.9	37107.1	22458.3	11707.2	28606.2	33523	22458.3	37941	37069.8	40556.8	11867.9	21217.7	41802	46896.7
NSTPGSSK	35381.9	26868.9	37637.6	44278.3	42319	40412.3	41574.7	47876.5	44075.7	46971.9	21007.1	22705.4	14740.2	46457.9	46635.6	44737.2	43293.9	40806.8	39984.7	39984.7	12797.5	26329.2	30281.8	25666.3	40675.9	45177.4	30867.3	23193.5	21399.9	9846	38201.8	9846	38399.4	34960.3	40335.4	47081.8	41586.9	36970.1	33222.2	37162.2	39206.3	36970.1	41292.7	38772.6	47052.8	37982.5	41604.9	41818.3	46961.8
SRNSTPGSSKR	38070.5	26592.7	40267.3	43125.1	41719.3	39872.4	40729.6	47291.7	43583.9	45735.7	21237.7	16136.5	8630.5	43664.1	44523.8	42173.6	43384.4	39806.4	39698.1	39698.1	16580.6	23546.8	23677.6	3731.31	31334.8	43323.9	17684.3	8066.26	19190.8	2551.58	38334.6	2551.58	39856	37004.1	40783.9	45902.7	41777.2	39167.7	34563.5	40431.1	38893.2	39167.7	42692.4	40750.3	34041.3	3784.04	13264.1	45418.6	48088.3
RNSTPGSSKR	34653.4	19447.9	37164.6	40986	38044.6	34333.9	36125.8	46418.7	41138	43599	6155.3	5151.88	3939.11	43216.2	43334.7	39239	42603.4	37775.9	33796.9	33796.9	4376.56	11131.9	11602	340.02	22758	35633.6	8864.73	3013.59	17125	1414.81	34156.1	1414.81	33830.2	29095.4	38513.8	44296.1	42624.6	31083.5	26881.9	31386	40171.6	31083.5	41137.5	40893	43272.8	21578.9	33233.7	44444.9	47773
NSTPGSSKR	28476.8	16935	31065.4	41281.1	37223.7	31525.9	35039.8	45998.2	41254.8	44235.7	19408.3	11555.5	6657.52	43251.3	43391.4	40272.1	32722.1	22664.9	28328.7	28328.7	17250.4	21884.8	16929.2	2044.68	29534.3	40895.2	1259.44	300.08	2108.28	34.14	18078.7	34.14	36841.5	33214.3	41248.5	46063.4	38796.6	38015	36659.3	35541.2	36607	38015	38766.4	35503.5	45963.9	35892.8	39775.4	34990.6	44226.1
SRNSTPGSSKRT	41623.3	34157.9	42383.6	43646.7	39422.4	36714.5	40577.9	46144.8	43707.2	46075.4	34523.1	35365.9	32145.5	44869.6	45297.9	43882	45337.6	43053.3	44271.2	44271.2	24899	29130.7	30836.6	24080.6	39758.2	46572.6	35739.8	28782	33713.6	19861.7	36426.9	19861.7	39804.7	37213.2	37426	45326.8	40790.9	41940.2	35676.4	44155.8	40794.5	41940.2	45282.7	43039.4	38652.8	10121.5	19161.5	46727.1	48093
RNSTPGSSKRT	41360.2	35401.4	42501.2	43262.1	38791.1	36051.6	39407.5	46080.4	43482.6	45293	27652.8	29102.6	28099.2	45143.3	45383.2	43118.1	46414.7	44544.5	43878.7	43878.7	15879.5	20880.4	23330.4	10455	37711	44551.8	33283.8	25911.8	36271.9	26689.2	39437.3	26689.2	37743.6	33747.9	40436.3	44438.1	43191.4	38785.6	31307	40411.8	43744	38785.6	45645.7	44853.6	46560	33708.2	39868.9	47094.6	48076.9
NSTPGSSKRT	36859	31022.4	38150.5	42091.6	35053.5	30703.1	36402.8	45842.2	41983.8	45654.1	37846.7	36513.7	33724.2	45748.1	45968.9	44725.2	42184.6	39407.9	43036.1	43036.1	28198.5	30319.9	29712.9	26253.9	42668.9	46926.7	25786	15365.9	25289.5	4154.08	19025	4154.08	40273	38666.2	40139.5	46607.4	41768.1	41648.1	42133.1	40590.2	43318.7	41648.1	45128.1	42831.2	47981.8	42214.7	44443.4	45033.5	46226.7
TPGSSKRT	46389.6	44679.7	47065.5	47666.7	46408.6	45506.7	46653.8	48409.9	47621.8	48276.5	45749.5	46980	46550.4	47877	48110.7	47539.4	47827.3	47242	47378.2	47378.2	42203.3	43948.5	43308.4	46534.3	46979.5	48604.1	47459.8	46996.8	44541.1	46980.6	45879.4	46980.6	21334.2	16969.5	35317.7	48021.2	45228.3	46278.3	45990.8	47647.1	46116.8	46278.3	44469.9	42250.4	48933.3	45109.1	47136.8	42081.1	44859.4
TPGSSKRTSPA	33946.1	28678.8	36070.8	39558.3	32693.1	26415.1	32147.6	46853.6	39065.3	45326.3	36241.3	37982.9	34764.1	44863.8	45252.3	43205.9	41528.4	39603.2	42281.9	42281.9	6432.91	22345.9	25562.4	35541.6	39100.4	42700.7	40144.2	37784.9	28854.6	34306	20468.2	34306	502.09	233.94	5526.77	43055.7	25244.9	30059.2	28388.9	31746.7	37201.6	30059.2	38385.3	30368.8	46973.4	36802	40230.8	22287.7	26804.1
PGSSKRTSPA	34741.6	30530.9	37111.5	39687.7	29957.6	26613.7	33897.6	47324.4	38832.3	45302.3	36722.1	38113.8	37507.1	45030.1	45214.2	44036.6	45054.9	43433.2	44443.9	44443.9	6430.68	22570.7	24123.6	36268	41265.5	44177.3	42770.1	41513.1	36269.2	40442.9	31587.3	40442.9	31449.2	28262.6	23190	44095.7	38825.1	30851.7	33635.3	38291.9	43233.5	30851.7	44509.8	41458.3	46927.2	38453.1	41267.2	45813.5	47178.2
GSSKRTSPA	22860.2	17888.4	25485.6	25781.5	11910.3	5804.78	10711	44153.4	22437	39667.1	22367.9	24552.9	20517	41498.7	41722.9	38799.9	36804.8	31823	35639.3	35639.3	145.18	3858.67	7975.57	18817.8	26840.4	25971.9	35481.2	30850.7	18218	26394.3	10485	26394.3	6365.12	4031.16	3863.8	30555	16162.7	10661.7	7181.72	12161.7	29102.3	10661.7	38241.4	29723.2	43754.4	27048.2	31461.8	34822.1	39026.4
TPGSSKRTSPAR	37644.5	27717.5	39791.4	42855.3	38860.4	37478.3	39952.7	47148.6	42696.1	45893.8	22686.5	21764.6	17963.9	43933.3	43946.6	42222.5	42479.6	39378.5	40198.6	40198.6	5693.56	25964.3	24037.4	1056.33	35802.1	43303.3	7238.28	2223.15	19941.6	4832.18	35273	4832.18	11039.8	6974.43	17910.1	45963.9	38134	36245.6	37642.9	40149.9	40368.1	36245.6	36973.2	33051.6	46287.3	34238.9	40688.2	30344.8	40262.1
PGSSKRTSPAR	40812.6	32143.4	42269.1	44686.4	43162	42775.2	43202.7	47946	44958.5	46762	24516	23593.2	18216.2	45411.7	45092.5	43544.8	46818.7	45113.9	43062.2	43062.2	8566.67	28503	27603.5	3290.23	37913.1	44908	19073	10999.7	33700.1	18503.8	43968.5	18503.8	41946.1	39760	37831.5	47972.4	45774.3	40921.8	41854.1	44083.3	45615.1	40921.8	44331.1	42854	47324.4	37809.4	43868.7	46791.3	48745.8
GSSKRTSPAR	30243.8	18784	33101.7	38435.6	32427.8	29818.5	32878.2	46160.7	38121.6	43369.4	3769.7	2587.19	1145.37	42789.1	42650	40048.8	41635.5	36545.7	33858	33858	829.03	13962.4	12766.1	151.78	26208.5	34564.6	7530.59	2078.72	13249.1	1390.31	32921.3	1390.31	30941.9	27169.7	26680.8	44288.8	40404.8	25220.1	29944.3	31209.2	40641.1	25220.1	40395.2	37095.1	43824.1	25335.8	36300.6	43481.7	47092
SKRTSPAR	44207	37547.7	45072	45140.8	44835.6	44064.7	43451.6	48301.1	45615.1	46815.6	31526.2	33558.6	33669.9	45691.2	45894.3	43886.2	46608.9	44994	43295.3	43295.3	8389.37	27862.7	29171	3880.14	37724.5	45709.5	15964.4	7869.62	35565.8	24312.5	44779.4	24312.5	36170.4	32419.7	30018.9	46487	38508.4	37373.4	23352.9	44451.1	36572.2	37373.4	36652.6	35419.1	45002.8	24192.6	34910.4	45321.4	47974.5
PGSSKRTSPARM	35257.3	28811.6	36652.6	43309.8	37070.2	35057.2	39635.4	47660.5	43553.7	45884.4	37429.7	39372.1	38654.1	43958	44385.3	42996.1	43772	41874.9	42625.5	42625.5	11035.3	22058.3	23612.1	24293.1	39207.2	44789.1	36082.1	31885.4	35392.3	38192.7	40873.6	38192.7	31152.9	27089.5	21567.9	46114.3	39649.1	25690.5	22650.2	27566.8	39229.2	25690.5	42028.3	39841.3	46068.9	34704.4	43386.3	44486.3	46781.7
GSSKRTSPARM	30451.4	23509.1	31673.9	38984.7	30713.1	26250.8	32203	46421.7	39334.6	42861.4	27839.5	28109.8	22878.7	42234.8	42870.2	39705.4	38755.4	35663.7	38205.5	38205.5	5149.76	14203	15373.2	9728.77	31499.6	37022.5	32299.6	24252.7	27931.5	26367.5	34539.2	26367.5	15273.7	11246.4	15968.4	42379.5	32328.6	11828.5	8986.41	4089.42	32525.8	11828.5	39743.2	37229.8	43891.5	27940.6	39861.2	40531.4	43165.3
SKRTSPARM	41687.8	33902.4	42143.5	43524	37591.2	34732.9	39810.3	48309.4	44142.9	44671.5	35511.6	40700.6	40519.5	41016.2	42678.6	38748.3	40713.8	37231.4	36367.4	36367.4	5307.01	15336.6	16539.6	36104.7	29979	42016.5	41809.7	40977.6	29334	42029.2	40921.8	42029.2	13564.6	8556.02	10059.3	39486.8	12731.2	13240.2	106.46	25188.2	9938.91	13240.2	29717.4	25871.8	39942.3	17876.2	30599.3	34780.7	40530.5
KRTSPARM	43759.7	38595.2	44217.1	43701.5	41817.9	41038.4	41146	48121.6	44784.2	45488.9	39201.2	41796.1	43427.1	41563	43241.5	38762.2	45720.3	44170.7	41496.5	41496.5	10168.5	19498	21594.1	36554.8	29981.9	42564.2	44558	43630.1	40530.1	45632.4	44799.2	45632.4	31708.9	24978.9	28252.5	42508.5	31526.5	32716.4	10738.7	32944.8	30180.4	32716.4	41417.1	40461.7	29267.5	3239.99	16833.3	44250.1	46630.6
GSSKRTSPARMA	34028.4	28556.8	35986.9	38153.4	28574.4	24346.5	29814.3	46706.9	38199.7	44304.7	32785.9	34180.8	31847.5	44145.8	44666.7	43527.3	44086.2	42113.9	43062.2	43062.2	2520.47	19222.8	21447.6	18612.9	38806.2	42768.3	36171.6	30622.8	33664	32965.1	29403.9	32965.1	28963.2	25167.5	21898.3	40402.2	38300.6	27897.1	28026.6	29816.6	39966.6	27897.1	42948.2	38894.1	38861.2	9476.52	15843.8	45176	46885.6
SKRTSPARMA	43201.7	36870.6	44277.9	42923.1	38961	36145	39431.8	48485.9	43779.6	46441.8	37753.4	42197.8	41189.6	43708.1	44836.1	43485.4	45719.9	43169.5	43631.5	43631.5	4792.4	25698.2	29096	38136.1	39711.8	46392.6	42982.6	42230.2	36326.9	42590.9	37791	42590.9	26864.2	22170.8	19470	38819.7	28695.5	31823.7	11027	42238	30661	31823.7	40490.2	36809.6	34805.2	6174.65	8822.16	44377.1	46509.2
KRTSPARMA	44216.1	39745.3	44956.6	40662.2	38116.3	34887.4	34986	48231.6	41777.2	45292.5	34964.1	39926.4	40203.8	40603.3	42897.1	39884.5	46032.1	43998	42655.5	42655.5	8076.73	24241.1	26323.8	34966	31629	41720.7	43864.4	42787.7	38964	43268.2	38222.4	43268.2	28806.6	22133.7	31277.5	36048.1	26164	38252.6	14998.9	38824.3	31378.5	38252.6	42149.9	37973.4	27018.1	1212.39	2475.84	44189.8	45921.6
RTSPARMA	33176.6	25053.6	34981.9	37231.4	29750.2	24638.3	28571.6	45833.8	36743.1	41956.5	20945.2	24819.4	23346.8	40618.7	40872.7	37570.1	43936.2	41522.5	39697.2	39697.2	522.76	8575.3	14681.3	20361.3	29936.8	29942	40190.3	35824.2	31589	34767.9	27903.2	34767.9	13482.8	9312.17	27182.3	34953.1	34346.2	21780.9	17216.4	14602.7	36365	21780.9	40201.2	36409.5	43347.3	24682.8	28329.3	41995.6	45375.9
ARMAGNGGDA	37048.1	28088.8	38815.5	24645.5	11098.1	15027.6	21563.2	44476.2	20009.5	40415.3	34323.1	37751	39779.7	39599.8	41119.7	39013.3	41346.8	36894.5	39183.8	39183.8	14969.4	12356.4	19750.3	37650.6	34937.6	42333.7	43395.7	42157.2	32000.1	40694.4	31953.8	40694.4	27965.4	22943.4	26722.1	34723.2	30807.6	17833	14208.9	39594.2	29125.6	17833	41890.3	38105.6	27502.7	3212.1	4366.58	42166.8	44704.8
RMAGNGGDA	31610.9	23872.3	33048.7	12866.5	3347.36	5325.53	9452.77	39944.1	8572.43	31367	23074.4	30346.1	36271.9	36225.2	36730.4	32435.2	38342.1	35100.9	31141.8	31141.8	3700.43	2000.63	6765.64	30585.8	23144.9	28556.5	42640.3	40047.9	29531.2	39955.7	28550	39955.7	14845.8	10177.9	23371.4	23096.9	31026.4	5365.32	1745.72	27076.1	21266	5365.32	39774.1	35922.7	40110.8	23369.6	29505.3	34115.4	38814.2
MAGNGGDA	38811.3	32348.9	40162	41252.5	35418.3	35263.8	37856.5	47589.9	40637.2	46303.3	43295.8	43961.8	43772.4	45456	45936.1	44552.2	45340	43970.4	42549.9	42549.9	30897.8	26822.7	31298.2	44149.6	42249	46752.9	45708	45016.4	39689.5	43148.5	38509.7	43148.5	33978	29747	31462.1	45036.9	38694.3	34350.2	27469.1	41244.5	36303.7	34350.2	41445.3	37256.8	46776.6	39540.7	41373.7	32194.6	41106.8
ARMAGNGGDAAL	34302	27992.1	34843.6	9726.46	1340.04	5037.44	11293.9	39086.4	7482.18	23734	31775.9	34574	37320.1	30118.1	33161.5	26030.1	36614.9	34766	33406.8	33406.8	19748.5	13977.9	12252.7	27655.2	17308.1	26980.7	36880.5	36310	27264.8	36260.1	21126.1	36260.1	12276.2	6741.46	11286.2	27549.8	11642.4	5596.75	2157.93	25889.1	15864.9	5596.75	35234.8	28989.2	14084.9	406.71	6827.41	25793.5	28075.8
RMAGNGGDAAL	32963.7	27551.8	32860.4	1181.54	131.37	1056.49	2435.85	28198.8	672.89	9180.31	24135.1	28205.5	36778.9	22730.4	24819.2	14702.1	33109.2	34661.2	28825.9	28825.9	12290.8	5710.28	6104.56	21090	7723.01	7308	37401.8	35728.5	27686.3	36287.6	17606.9	36287.6	3308	1485.69	11004.4	16312.2	23710.4	447.09	295.03	9385.5	15959.2	447.09	35077	29308.7	37707.7	16506.1	33023.7	18624.5	17034.7
MAGNGGDAAL	26499.9	21668.3	25776.2	13210.4	2334.45	1389.65	4801.06	37307.6	13320.1	25596.1	34112.5	32610.4	35903.3	31729.8	34998.9	27870.6	21588	22493.6	27367.3	27367.3	18956.3	11819.7	6912.3	30183.7	15629.1	26209.3	32243	29288.7	13207.3	17723.1	1564.16	17723.1	2699.93	1073.57	7603.62	29816.9	14535.3	3458.32	1565.22	3901.45	11239.1	3458.32	28002.7	18911.1	40510.8	27773	36716.9	980.87	649.77
AGNGGDAAL	36720.9	30486.7	37235.8	23581.7	7926.61	5666.95	11897.3	42170.9	21893.8	34554.9	38077.9	37170.2	38060.6	37020.1	38222	28574.4	37646.6	36825.9	36892.9	36892.9	17849.2	11508.9	7419.95	32359.4	17966.6	27690.5	40898.3	39334.6	29951.4	37554.2	20917.3	37554.2	8761.75	4203.23	23162.9	33003.7	22647	11762.2	3913.41	15916.7	23482.4	11762.2	37348.4	33262.2	44263.5	35416	42167.7	19989.3	11920.3
RMAGNGGDAALA	28815.6	23072.9	30802.6	2911.95	411.39	2100.38	4212.15	35113.4	1871.78	21284	22009.9	25231.8	34873.8	32217.6	33788.1	30117.5	40676.3	38148.9	29469.2	29469.2	6418.65	4643.76	7411.6	22845.1	20985.3	26755.1	37841	35579.6	31231.9	34290.5	18829.2	34290.5	19674.5	13412.8	19897.4	16858.1	35188	5822.33	5313.16	29230.4	30692.8	5822.33	39254.3	33860.9	38097.7	19294.5	28944	35596.6	37349.2
MAGNGGDAALA	30678.2	23993	32054.2	25979.5	14327.9	12976.2	16584.5	43890.1	26272.9	40798.4	38480.9	39178.3	39373.8	40706.7	42210.2	40118.6	42116.6	40627.5	35705.7	35705.7	19778.9	17225	17337.9	37376.3	33709.6	42907.8	39818.9	38390.3	32508.2	33797.6	13531.6	33797.6	23546.5	16717.5	26769	37684.1	33351.2	25297.1	18072.9	26867.4	31154.6	25297.1	38068.5	32775.2	44749.3	35152.6	38203	21589.4	22830
AGNGGDAALA	36279	28104.3	38248.5	30610.2	17931.3	16125.4	22084.6	46033.6	30361.2	42473.1	36972.8	37549.8	37579	42238.9	43015.6	41408.6	45045.2	43549	39940.6	39940.6	10793.5	12693.7	12748.3	36048.1	36729.6	42785.4	43037.5	41276.6	37102.7	38488.4	26384.3	38488.4	34546.3	29237.1	37813.1	35656.7	40034.1	29260.5	26329.2	39907.3	41269.9	29260.5	43752.1	41464.6	46357.9	38587.2	40760.9	42220.2	42915.2
MAGNGGDAALAL	29273.8	23418.5	29335	19769.9	9115.28	8502.41	10541	40682.5	22463.2	29993.3	35349.8	36498.7	36575	30544.8	34098.1	29160.9	37341.9	38066.8	31122.6	31122.6	25224.7	20308	16677.7	35642.4	22507.5	33256.1	38977.9	38007.9	28851.2	34039.5	14084.3	34039.5	10699.4	5843.66	12564	32743.7	22378.5	13364.7	6772.67	8323.54	22656.5	13364.7	32532.2	25128.8	41971.1	28688.4	38810	10086	10132.1
AGNGGDAALAL	40298.7	33431.4	40582.7	31541.2	23477.6	22181.1	24654.8	44958.5	32890	38440.2	39177.1	39783.6	38605.6	39989.5	41694.1	36963.6	44455.9	44301.8	40748.6	40748.6	27216.2	22997.3	18900	39194.8	29656.3	38307.3	44943.4	43761.1	39188.5	44081.4	35818.3	44081.4	26313.6	19104.6	33027.3	35959.3	33879.3	24812.7	16771.8	27608.5	37226.5	24812.7	41947.9	40015.4	45873	38093.2	44413.6	39133	35481.2
AGNGGDAALALL	29549.1	22177.3	31387	25560.7	11365.5	9624.91	15437.7	38528.8	27061.7	33606.9	37012.1	36516.8	37189.9	33980.2	35236.8	29915.5	42813.2	41745.1	39051.8	39051.8	20054.5	17611.7	10622.4	31569.2	24800.3	37124.4	41058.8	38905.9	36145.4	40519.5	25421.1	40519.5	32566	26509.9	32512.8	33991.6	38550.5	28113.5	23965.5	27976	39784.1	28113.5	41746.4	39346.6	44985.8	35256.2	42739.6	42258.2	39768.1
AALALLLL	33202.8	26099.2	34408.7	15913.9	15584.7	12613.2	7224.27	39418.1	22471.2	23650.9	32039.6	33612.7	30402.3	27183.5	33074.1	29342.6	41692.2	40986.9	31984.5	31984.5	17564.3	23336.8	18319.4	28983.2	18302.5	24791.5	39248.3	38708.5	35127.1	38724	27616.6	38724	27427.8	20499	17179.2	24365.2	27059.1	22699.2	10090.8	4399.64	37179.4	22699.2	31060.7	27227	41898.9	26114.8	37969.7	33246	29575.3
AALALLLLDR	31177.5	16927.3	33556.4	23403.5	22260.7	22497.8	18252.7	40023.7	27148.2	30557	3449.16	1400.52	375.01	36503.8	39089.4	37377.1	42793.3	37050.5	18601	18601	9760.29	21777.6	17482.8	184.89	16148.2	30468.2	4133.1	1932.36	16460.7	1049.64	33151.1	1049.64	40004.2	37652.3	36996.5	39501.8	43694.4	30992.5	32877.2	31288.7	43300.9	30992.5	35428.3	33476.3	40438.9	18188.8	31712.3	39438.6	46020.6
LALLLLDR	38120.4	29259.9	40523	35181.5	35066.8	35659	32353.5	45084.7	37409	41372.3	30095.3	26787.3	26442.9	43582	44785.2	43994.2	46439.8	44350.2	34636.5	34636.5	30629.8	32044.5	31088.9	12211.6	34345	43380.6	14501.2	11256.9	36912.9	16200.6	41780.8	16200.6	42078.4	39324.4	33814.8	43628.7	42692.9	38563.5	35998.6	40317.5	43762.5	38563.5	35690.7	33141.8	45950.5	34522.4	40256	39503.5	45915.7
AALALLLLDRL	37216.9	29847.9	37904.1	7819.12	3703.23	8170.79	4107.91	37159.3	13303.4	18229.2	26558.1	23081.4	19340	31344.9	37479.1	33209.7	42548.6	42086.6	32420.1	32420.1	21493.6	24793.1	19624.6	11312.2	16654	22925.8	29977.7	25346.2	35849.3	24147.7	29128.5	24147.7	35483.5	30854.7	27639	24853.8	37640.1	27305.2	21696.9	7237.02	41335.6	27305.2	39465.1	36607.8	41465.1	26666.4	38644.5	39069.1	37916.8
LALLLLDRL	30205.6	22987.4	30428	6743.57	3746.36	1756.56	1087.31	28043	11084.6	10646.1	35441.3	34650.8	32436.2	17515.9	23283.5	15702.5	34961.8	36323	28376	28376	18204.2	19839.4	10538.7	27370.6	7352.02	13845.1	32625.6	32167.1	28234.5	29286.2	10965.4	29286.2	23622	16083	9422.23	18027.6	19187	15870.2	5674.37	1765.36	25693.8	15870.2	27608.5	19694.3	37377.5	24198.7	33001.9	11036	8283.03
ALLLLDRL	38114.2	33564.8	39472.8	4127.65	2448.48	8794.99	6283.01	32720.3	4956.46	10761.9	34888.9	35604.3	39759.5	34601.7	37794.3	33772	43305.6	42681.8	37798.4	37798.4	32327.6	26179.5	21715.4	33266.1	22165.8	28595.1	40392.6	40104.7	39315.5	43498.6	36469.8	43498.6	36110.2	31361.9	17298	21769.5	36669.7	23984.9	24359.7	34581.4	41125.1	23984.9	37851.2	35178.5	43897.7	30063.8	40502.9	41893.9	40345.4
LALLLLDRLNQL	35562.7	29835.6	36215.4	605.73	305.1	1847.01	1419.35	25434.6	865.55	2313.15	33069.4	35937.5	37975.9	28820.9	32966.9	27569.5	38983.4	39390.4	34428	34428	21700.2	27137.3	19761.4	25719.1	17802.9	27152.6	34415.7	32019.2	33278.4	38152.6	25027.3	38152.6	24747.3	19519.8	2291.48	28378.4	25096.8	21139.1	21187.2	11813.1	36155.5	21139.1	36380.4	30689.5	41953.8	28075.8	38765.1	34237.1	34033.9
ALLLLDRLNQL	38988	34658.2	39738	372.24	232.59	1387.97	883.76	21913.2	354.52	1882.75	29172.6	31637.3	37336.3	28795.4	33010.8	27128.5	40047.5	38947.1	33519	33519	22490.7	25822.8	18106.1	20781.3	15183.9	16836.2	36608.6	34395.6	35849.3	42536.1	32434.5	42536.1	31264.3	26419.4	4549.02	20633.4	33671.3	19962.7	22992.1	30986.8	40732.3	19962.7	39585.7	36372.1	42672.1	26907.5	40178.6	42687.4	40561.6
LLLLDRLNQL	31783.8	27979.3	32745.1	105.69	54.12	371	272.16	15256.4	118.78	459.04	22603.6	25752.8	34081.8	20599.9	25881.6	20711.5	35677.2	33923.6	23816	23816	16982.2	20334.9	13600.9	17914.2	11435.5	12129.1	29564.7	27083.4	29285.5	37042.1	20057.8	37042.1	16766.6	11139.1	240.82	15840.2	22406.9	8050.65	9689.28	18409.2	32280.1	8050.65	35009.5	28370.4	39783.2	22672.5	35989.7	34638	30272
LLLDRLNQL	30061.5	24813.5	30245.8	10.55	7.82	23.94	15.07	2843.49	8.93	31.2	21057.2	22841.4	30059.2	10413.9	14359.1	7472.15	22573.6	19318.3	16660.1	16660.1	12915.2	14481.1	6272.35	11038.2	2678.8	2684.93	20775.2	18194.1	18434.9	33368.9	10886	33368.9	11436.4	5275.69	135.58	8129.96	5869.7	3536.91	2249.72	7895.46	21945	3536.91	28984.5	18682.9	35781.9	16643.1	32990.8	23229.4	14754.7
LLDRLNQL	18871.6	17826	21505.7	2749.07	723.74	3571.41	4263.82	15463.4	1925.93	8371.24	33274.8	35263.1	39727.3	32613.6	33537.2	28043	40019.8	39564.3	35023.5	35023.5	33035.8	25799.4	22607.1	34991.3	24620.2	30683.5	38315.2	38662.1	35642.8	43183	33264.7	43183	23820.7	14488.8	2764.16	27519.7	23014.3	24644.4	21913.2	32119.1	35210.8	24644.4	38120.4	33609.1	44161.1	29640.6	40868.7	37822.9	31283.9
LLLDRLNQLESK	26411.4	21201.4	30344.1	11264.3	8667.18	15994.7	12071.9	38258	14613.8	21543.4	1456.04	1507.55	3794.57	38859.6	40410.1	37137.6	44314.7	40844.4	29197.6	29197.6	14379	24702.9	24778.6	7710.82	26701.1	36248.8	21162	13793.5	26641.6	14895.5	41513.6	14895.5	39634.1	36024.3	20918.4	40849.7	42518.2	32122.2	33395.2	42596.5	41971.5	32122.2	40592.4	37626.6	28348.3	1186.81	8407.54	43225.1	46279.3
LLDRLNQLESK	16572.5	14211.3	19974.4	28813.1	29733.5	32232.6	29731.2	40295.7	28811.3	33940.9	2741.91	1084.46	2462.22	39962.7	41186.1	39427.5	45594.4	42326.3	28016.6	28016.6	18359	23694.2	24947	13762.8	28473.2	35854	30891.4	23512.9	30380.6	17736	43332.3	17736	40813.4	37074.2	34458.6	41451.2	43437.9	33033	33313.7	41174.9	42077.5	33033	40616.5	39561.7	28163.1	1177.82	7646.69	43001.7	46480.5
LDRLNQLESK	33528.8	21902.6	36691.5	40322.3	39147.4	36423.3	36525.9	46843.5	40810.4	44104.3	19438	19692	15633.7	40230.3	42304.8	39486.8	43506.2	40555.5	33720.6	33720.6	9197.01	19740.4	19599.1	18646.3	26164.5	41346.4	29060.2	25273.1	30594.4	16723.3	40985.6	16723.3	39335.9	36827.5	32534.3	40332.3	41099.7	33629.1	29401.4	42303.9	39921.2	33629.1	37844.6	35412.2	22125.3	392.17	3198.23	42642.6	47120
RLNQLESK	40450.8	33539.7	41697.7	34431	31997.3	35651.7	35134.7	45840.7	33148.3	40503.3	1861.6	1507.56	5891.4	42874.4	43127.5	39139.8	45768.9	43923.3	36623.7	36623.7	5275.81	16132.5	22829	8305.37	23116.9	29816.9	35220.8	27717.8	34271.5	25184.6	45402.4	25184.6	39313.8	35659.8	35078.5	40006.3	44108.1	27195.2	27577.2	41410.8	42488.3	27195.2	41061.1	39505.2	39763	8266.91	20384.7	44675.8	47961
LLDRLNQLESKM	9545.26	10383.4	11538.7	8845.67	4061.59	12372.4	12117.5	23094.8	9136.22	22383.4	20008.4	15223.5	24145.3	33782.3	34967.1	33911.6	42441.9	38548	24270.5	24270.5	32037.5	20322.3	20011.2	29293.8	26113.1	33052.7	37773.9	35435.2	35132.8	33418.3	36209.9	33418.3	31274.5	24434.9	20089.5	33396.3	35672.9	13526.9	17437.8	27412.7	31275.1	13526.9	37012.1	33993.1	39187.2	9553.74	23802.7	32816.4	35544.2
LDRLNQLESKM	31123.6	26659.5	33095.2	20553.6	7095.29	19481.4	24968.1	41362	22182.5	29541.7	34164.6	37669.4	38203.8	39120.7	41017.1	38834.8	41256.1	38123.7	34563.5	34563.5	29229.8	21567	19327	35468.9	30475.1	37208	40550.7	39002	34990.6	38548	39653.4	38548	30821.3	26245.1	20525	34952.3	32031.3	12251.1	15618.6	28315.2	30834.3	12251.1	34534.3	29151.5	38394	8174.05	22106.1	34348.4	38629
RLNQLESKM	27379.5	20699.4	27364.1	3537.49	289.96	2816.3	6960.03	31093.3	2392.29	9893.2	12120.9	13148.1	27945.8	23785.4	26843.3	15692	33588.7	29205.5	13817	13817	7453.25	2308.53	2514.86	16220.5	2800.44	1285.6	39412.2	34028.4	25916.6	34066.7	29239.9	34066.7	7984.03	3622.27	12043.7	9232.81	26355.5	434.25	210.34	2663.89	17694.6	434.25	31565.8	28145.7	33111.3	10749.2	30574.5	18501	25084.3
LNQLESKM	37845.9	30939.2	38971.6	36124.6	24770.3	33530.3	37176.6	46080.4	36644.7	42261.3	42171.8	43908.6	44582.6	42787.7	43722.7	42098.4	45042.8	43776.2	39898.7	39898.7	36859	29172	24405.1	42190.5	36848.6	44776.5	44016.6	43841.2	40001.6	44556.1	42984.9	44556.1	38146	34862.1	24219.1	42218.4	35077.7	30219	22037.1	38633.2	35734.3	30219	36328.5	34057.9	46779.2	38019.1	42861.4	40432.4	42895.7
RLNQLESKMSG	41363.8	37237.8	41822.4	22155.5	15651.6	24181.9	22190.5	45171.1	24488.1	36170.4	28268.1	30621.5	38375.7	35093.7	37724.8	33239.5	45718.9	45306.2	40567.3	40567.3	8441.63	14763.7	17356.7	26415.1	18392.7	20476.4	43558.9	41976.5	41822.4	44180.2	42004.2	44180.2	32324.8	27715.7	25477.6	21447.6	39336.8	13702.3	4862.7	33683	37724.1	13702.3	40414	38125.8	38180.2	14220.4	29026.5	42163.1	44914.8
LNQLESKMSG	39167.7	32166.4	40230.3	32593.1	25211.9	20249.2	20179.7	46804	34779.6	41131.3	39534.8	39591.2	40651.3	37507.9	40043.2	38568.5	45268.5	44628	39759.1	39759.1	16426.1	20898.5	16753.3	35930.1	26262.7	38200.1	42368.9	40918.2	40146.8	41627.8	38468	41627.8	37810.7	34666.1	24766.8	23416.7	35430.6	9405.73	4722.96	37531.5	31576.7	9405.73	35833.1	32005.3	41463.8	25483.7	33249.6	38155.1	42781.2
RLNQLESKMSGK	34901.7	26851.7	37318.9	32771.7	27269.2	32374.5	32760	45067.6	32745.1	38785.6	68.41	319.29	1909.42	40111.7	40839.5	37110.7	44291.2	40212.5	33139.3	33139.3	2580.21	13882.9	17415.2	2901.95	24198.4	29271.6	30034.5	21282.8	26595	17604.7	41818.3	17604.7	38098.5	34177.1	31403.7	38575.6	43614.1	24926.5	24685.8	39668	41793.4	24926.5	40560.3	39127.9	40312.7	12590.1	26877.6	44782.8	47435.1
LNQLESKMSGK	34990.9	23301.2	37630.3	38678.4	37393.7	36504.2	35255.8	46393.6	39197	42474.1	3015.52	4890.62	9386.82	42547.2	43348.7	41860	45022.3	41450.3	35637.4	35637.4	14018	22630.3	24417.2	13120	33326.3	43696.8	28211.3	20401.2	28139.9	16898.3	43075.2	16898.3	42353.8	40423.2	35784.7	43192.8	43145.2	34304.6	30648.7	43271.4	41064.2	34304.6	39653.8	38159.2	44390.1	26458.9	35933.2	44932.7	47607.9
LESKMSGK	39123.7	31678.7	41463.8	42800.7	41607.5	40897.4	40971.4	47663.6	42867.4	45996.7	22080.5	25129.3	31631.5	46141.8	46311.8	45036.9	46040.5	43296.2	40050.9	40050.9	29006.7	27687.2	30037.4	30117.5	40449.4	46687.2	37775.5	35351.7	36716.9	31746	43788.6	31746	42156.3	40098.2	38056.9	42546.7	44101.4	36715.3	28750.2	45703.5	41227.5	36715.3	26427.4	28061.8	45892.8	31328.7	35594.3	44602.4	47224.7
LNQLESKMSGKG	40242.1	32261.9	42166.8	43358.1	40525.2	40362.9	41385.3	47891.5	43456.8	46407.1	27844.9	31787.2	36159.4	43783.3	44264.4	43932.3	46431.8	44890.9	42061.1	42061.1	31225.8	29617.5	27819.7	32674.7	39772.9	46721	40444.6	37619.3	40070.4	36676.8	44508.9	36676.8	44089.5	42743.8	36273.1	44008.5	44194.6	39680.4	35558.5	46101.4	41515.4	39680.4	40597.6	39260.2	44863.3	33192.8	39422.4	44927.4	47441.3
LESKMSGKG	40835.1	34681.5	42540.3	44726.6	39547.6	36186.5	41950.6	48724.1	44800.2	47709.5	43496.3	44442.5	45294.4	42752.5	43525.9	42587.2	44563.8	42873.4	41957.9	41957.9	36561.9	25860.6	23945.2	44767.3	38180.2	45210.2	46282.8	45428.9	39976.9	43396.6	41283.8	43396.6	39885.3	36747.9	35324.6	37063.8	41004.7	28185.7	17755.2	44001.3	34495.1	28185.7	22750.4	21138.4	43239.1	33236.3	35281	38745.8	43093.9
LESKMSGKGQQQ	42344.2	35834.6	43763.4	41424.3	37437.8	40276.9	42201.9	47624.4	41229.8	45912.2	38742.9	40970.1	43912.9	46973.9	47273.2	46762.5	46879	45190.2	42626.9	42626.9	37398.1	33477	35471.6	40173.8	43090.6	47021.8	43161.5	41079.7	41090.4	42055.2	46182.2	42055.2	43339.8	41792.5	37418.3	45822.4	46130.8	33290.2	33718.3	45582.1	42854	33290.2	34748.4	35411	47153.7	36053.2	41849.1	45060.8	47608.9
KMSGKGQQQ	41213.2	35306.6	42196.5	32040	23225.4	28033.6	32527.6	45674.4	28497.2	40173.4	11204.7	14761.6	27870.6	43385.8	44257.7	41007.3	46296.3	44244.3	34463.8	34463.8	9030.27	11487	19802	18537.1	28379.7	31488	40227.3	35043.2	37707.3	36783.7	45059.3	36783.7	34739.7	30149.1	31756.6	41986.1	42695.7	15697.1	9663	33234.8	35881.2	15697.1	42053.3	41351.7	46169.2	30113.9	41755.5	41889.4	46852.1
MSGKGQQQ	39197	32220.4	40533.1	45030.1	42991.9	42740	43718	48480.7	44786.6	47650.7	41643.1	42441	41401.4	47242.6	47439.7	46625.1	47210.3	46279.8	44382.4	44382.4	31739.8	30910.1	33393.1	41930.7	42561.9	46567.6	44933.2	42713.7	40884.2	40513.4	45454.5	40513.4	42556.4	40339.3	38156.3	47094	44828.8	39672.3	37884.8	36763	43141.9	39672.3	43562.2	42228	48017.1	41765	45392.6	44899.2	47767.3
GKGQQQQGQTV	43076.6	37792.3	43804.2	31076.5	23929.7	17489	17455.2	46291.8	30217.3	40992.2	43990.8	44265.9	45246.4	39700.6	40924.9	37026.1	44597.1	44687.4	44755.2	44755.2	30037.4	28164.3	25840.7	42534.7	32493.8	40435.9	46414.7	45685.7	42980.3	47220.6	41892.6	47220.6	39954.4	36448.1	34479.8	11029.4	38227	17074.5	13849.9	42247.2	39167.7	17074.5	42618.1	41087.7	43518.9	29527.3	40458.6	46180.2	45569.7
KGQQQQGQTV	38701.4	30936.6	39253.4	20366.3	13373.4	7862.64	6548.14	44068	18790.7	33219.7	37182.6	38120	40454.2	28867.4	30177.5	23166.7	41392	42474.9	40835.1	40835.1	9145.02	10602	9791.61	33637.5	13768.2	20485.2	44327.7	42733.1	39434.8	44932.7	35365.1	44932.7	28147.8	21353.4	25511.2	3220.38	32088.9	4825.91	2287.44	27125	34205.2	4825.91	40497.2	37637.6	39034.5	17765.6	32786.6	43503.8	42255.9
GQQQQGQTV	37231	27992.1	38094	9137.7	4230.37	1524.74	1358.27	39560	6592.86	25341	38248.5	38110.1	38734.9	26374.9	27306.7	19890.5	35605.1	37220.9	36586.4	36586.4	13010.6	14999.1	9627.93	33672.4	12179	18568.4	43194.2	41919.8	33283.8	43930.5	31120.5	43930.5	26095.6	19449.3	19356.1	1363.45	19314.5	1902.06	624.47	31918.2	21331.9	1902.06	27873.3	25022.2	34423.5	13823.5	28320.2	36720.1	33770.2
GKGQQQQGQTVT	45367	40834.6	45909.7	42622.8	38308.1	35390	37044.5	48595.2	42570.2	46441.8	45614.6	46050.5	46678.6	45177	45852.1	44814.8	47495.7	46566.1	46876.4	46876.4	38043.8	34261.2	35797.4	45464.8	43351.1	47820.1	47361.8	47018.2	44458.3	47601.7	45421.5	47601.7	43680.7	41766.3	39237.3	36315.9	43052.9	31641.4	26461.5	47049.7	42496.6	31641.4	45298.8	43438.4	46348.4	35488.5	42686.4	47073.2	47656.8
KGQQQQGQTVT	44278.8	39993.8	44871.1	39616.1	36607	33117.4	32559.3	47927.3	39794.4	44612.1	43069.2	43861.6	45064.7	42735.4	43426.2	40594.6	46944.4	46565.6	46107.3	46107.3	27557.8	23889.3	29076.5	42357.9	36677.2	44219.4	46878	46221.2	44676.8	47296.3	44813.3	47296.3	41289.2	37289.4	38604.4	26962.9	41835.1	27432	14014.4	43812.7	42201	27432	44808.5	43506.6	45559.9	32069.1	41567.5	46346.4	46863.3
GQQQQGQTVT	43306.5	37907.8	44269.7	36409.9	28998.6	23665.5	26331.2	47575.4	36168.8	43981.3	43277	43702.4	44310.9	42986.8	43921.9	42455.7	45970.8	44632.3	44657	44657	30354.3	25274.4	26254.4	42988.6	38792.4	45247.4	46381.5	45670.4	40977.6	46418.2	42717.4	46418.2	39319.7	36105.5	33646.2	22661.4	37573.3	14269.6	10607.6	45135	36224.1	14269.6	41680.5	39233	44552.2	29204.2	38838.6	44641	45940
KGQQQQGQTVTK	41305.7	31471.7	42496.1	37621.3	37283.8	34357.7	32054.5	46964.8	37888.5	42089.3	2450.29	1763.05	2313	40182.5	41004.7	35632.4	45689.2	44381.4	37683.2	37683.2	2233.44	12149.6	16211.8	5287.92	19325.2	29624.3	36938.4	30243.2	32755.7	24280.5	44577.8	24280.5	40857.2	38172.4	39804.7	34642.1	43543.4	29039.1	22886.4	40820.9	41779.4	29039.1	42792.8	41982	40779.4	13509.5	27999.3	46191.7	48042.6
GQQQQGQTVTK	41959.7	32202.2	43161.5	38539.7	38017	33520.1	32177.2	46974.4	38749.6	42674	6714.67	4235.78	2517.39	42429.5	43477.4	39632.4	45714.9	43867.3	36662.1	36662.1	10672.1	18781.6	22454.5	14844.9	25893.3	37384.8	39644.8	34921.3	31629.4	27207.9	45374.4	27207.9	43053.3	40943.9	40557.2	35289.8	43386.3	25019.8	24027	44080	40769.8	25019.8	41401	41039.3	41599	17059.9	28504.6	45923.1	47979.7
QQGQTVTK	43072	36014.2	44045.6	41113.9	39843.9	37274.5	35857.9	47821.6	41039.7	44521.4	20742.4	17372.8	13817.6	43844	44598.6	42127.1	46370.5	44853.6	39506.9	39506.9	17437.6	24042.3	25491.9	24930.6	30841.6	41665.2	38584.3	32610.4	34532.1	26228.9	45259.2	26228.9	42711.8	40751.7	40339.3	39889.2	41553.1	27367.3	24682.3	45074.4	39621.2	27367.3	36691.5	36580.5	45540.7	27840.7	35626.2	44811.9	48063.3
GQQQQGQTVTKK	41554	31729.1	42696.1	40985.2	40586.7	37668.6	37050.5	47825.8	41230.2	45324.4	12753.5	10945.7	8506.54	44045.6	44598.1	42640.7	46262.8	44097.6	38876.4	38876.4	17030.6	21876	24676.7	19971.4	32409.5	43232.1	41448	37571.7	34499.2	31495.2	45820.4	31495.2	43976.1	42319.9	41227.5	40675.9	44843.9	28760.8	28412.8	45246.4	42486	28760.8	42775.7	41936.1	42057	17870.8	32092	46956.1	48501.1
QQGQTVTKK	39001.1	28194.2	40280.4	38009.2	36257.8	29371.2	29504	46479.5	38229	41667.5	4266.82	3022.54	1337.63	39471.1	40962.1	35993.9	43128.4	40792.7	31349	31349	5473.92	15036.4	15835.9	12997.8	20589.7	34334.6	35258.1	28047.5	24248.5	15095.9	43167.2	15095.9	41965.2	39959.2	40615.2	34846.2	40873.6	19538.1	20331.3	41104.6	36228.4	19538.1	35586.6	34702.9	41277.5	16688.6	28493.8	42993.3	47625.4
QQGQTVTKKSA	44709.7	39802.6	45648.7	35398.8	27676.4	21758.5	22913.7	47075.2	36166.9	43928.6	40534.4	41370.1	41651.2	44466	45344	44039.4	46275.8	45177.9	45539.2	45539.2	28382.4	31253.5	28122	41219.9	40091.3	45497.3	45767.9	44813.3	41382.2	44821.6	41338.3	44821.6	39790.9	37156.5	33586.9	28913.7	39047.1	17748.7	20207.9	46217.7	40041.9	17748.7	41738.3	38665.4	46656.8	35906.8	40594.6	45186.8	46273.8
QQGQTVTKKSAA	40473.5	33780.4	41604.4	32465	22269.8	15767.9	19073.8	46295.8	33192.1	43062.7	39677.9	41343.2	40676.8	42847.9	43629.2	41509.1	43007.2	39136.4	44206	44206	17045.3	25913.5	22778.4	36023.2	38176.5	44323.4	40737.1	37882.3	29727.7	36535	25604.7	36535	31687.3	27660	16024.7	31024.4	33260	15824.1	17854.8	42154.9	36711.3	15824.1	39882.7	34857.9	45927.1	31801	38369.1	43516	45450.6
VTKKSAAEA	27753.2	21149.2	29871.8	26656.3	11058	4550.64	11496.9	42639.3	23479.6	36361.5	24916.8	26952.1	26807.6	39849.5	40339.7	36833.5	33068.4	26801.5	33780.1	33780.1	46.97	2511.62	4410.89	19134.6	27107.7	27138.2	30109.3	24883.7	14559.5	20127.6	4526.24	20127.6	13863.4	9112.72	12595.7	30414.2	24480.2	9406.24	10645.9	10042.7	32136.1	9406.24	36928.8	30364.8	46320.3	36368.6	36765.4	34479.1	37459.7
TKKSAAEA	42663.8	37982.1	43869.6	45025.2	40029.7	36865.4	42005.1	48551	44563.3	47176.1	43665.5	45192.1	44857	46208.2	46841	46027.1	46162.7	44369.9	46336.9	46336.9	12475.1	30876.4	29806.6	42724.3	44192.2	47490.6	44723.7	43637.7	38938.7	44040.4	38882.3	44040.4	37378.7	34179.3	26279.7	44150.1	32747.9	36914.5	22711.3	44381	35887.8	36914.5	36918.9	34677	47466.9	36800	39739.7	45430.9	46989.2
VTKKSAAEASK	32943	26816.3	34842.1	40624.9	37486.8	35954.2	37513.6	46516.7	40666.2	44218.5	1237.69	1959.48	635.61	44241.4	44145.3	42223.4	43029.1	40712.4	37375.1	37375.1	288.87	16009.8	16981.5	3886.11	33749	37071.8	25720.5	13969.9	16133.4	2055.69	37304.3	2055.69	38329.2	34908.1	38299	45573.2	44938.1	29974.4	29320.4	27597.8	41704	29974.4	42575.7	40690.9	45555.4	30359.9	36578.9	43952.8	47681.6
TKKSAAEASK	44452.6	37300.7	44926.4	43658.5	40466.1	39047.6	41303.4	48410.9	44111.4	46697.2	22358.7	26435.7	25814.7	45186.8	45868	44559	45718.4	43982.8	41366.9	41366.9	4772.32	23782.1	24530.8	23598.8	38114.6	46070.9	34227.8	29039.4	30962.7	18755	41158.9	18755	40409.6	38547.2	34464.9	45199.9	41102.8	31539.2	23018	45797.6	35540	31539.2	39082.6	36669.3	43343.1	20988.5	27963.9	44688.4	48090.4
KKSAAEASK	44742.1	38981.3	44980.9	41754.6	38249.3	37154.9	37593.7	47991.6	42324.5	45551.5	14752.2	17295.6	19259.8	44125.3	44969.2	42251.3	46622.5	45543.1	41271.3	41271.3	3457.08	17289.8	21662.2	15128.6	31143.8	40623.1	37583.5	32092.7	35187.2	20837.8	42963.1	20837.8	39812.5	36367.4	42179.1	41559.9	42912	30527.9	10940.6	41371	35485.4	30527.9	40286.1	40464.8	40638.1	11106.8	19704.2	43219	47519.9
KSAAEASK	37081	29821.8	39267	42650.4	40393.4	38717.7	39307.8	47719.8	42195.1	46032.1	6691.31	7454.3	4655.83	45752.5	45826.8	43269.6	45973.8	44503.6	41572.9	41572.9	3171.25	16126.4	22866.6	12656.8	34602.4	37818.4	37855.7	32204	31642.4	17742.1	43001.7	17742.1	40510.3	36836.3	42997.5	45681.3	45909.7	32498.4	28310	26354.3	42969.1	32498.4	44054.7	43786.2	46210.7	33942.4	40288.3	44638.1	47841.8
VTKKSAAEASKK	29369.9	22597.3	32269.6	41695	38037.6	36905.7	39416.4	47117.5	41626	45193.6	2363.24	3696.91	1107.8	45072.5	44933.2	43375.9	43749.7	39799.1	38404.8	38404.8	827.35	17401.5	17969	5698.86	35320	41032.6	28370.8	17588.7	17813.3	3378.43	39091.5	3378.43	41395.2	38823.9	39914.3	46593.3	46283.8	34094	37872.9	31871.2	44585.5	34094	44185.5	42968.6	46050	33164.1	39378.5	45895.8	48491.2
TKKSAAEASKK	31555.5	26143	34639.9	44585	43169	41548.2	42606.1	48204.5	44870.6	47055.3	9548.26	9109.37	2135.56	46335.9	46743.3	45699.6	44714	41369.2	41260.1	41260.1	13086.7	25616.6	27177.9	26351.8	39713.9	44960	38156.3	31831.6	20840	4464.28	40250.4	4464.28	43787.6	42570.2	41927.1	46836.9	45090.1	38674.6	34028.4	37831.5	42240.3	38674.6	43524.5	42577.6	45654.6	29707.8	35983.4	46188.2	48533.7
KKSAAEASKK	32748.6	24373.7	35544.2	41624.7	38803.3	37127.6	38856.2	47571.3	42154.9	45565.8	578.45	1090.96	360.89	44961.9	45055.4	43118.6	44748.4	42454.3	39562.6	39562.6	1925.29	13881.2	16602.8	10145.7	31944.4	36086.8	38708.1	32687.4	23737.6	8232.37	41629.6	8232.37	42037.4	39265.7	43740.7	43728	46266.2	31708.9	23303.2	28741.8	41692.7	31708.9	44277.4	43872.5	42492	15271	25727.2	45706.5	48308.4
KSAAEASKK	25528.4	16379.5	28339.2	38715.6	34031.7	30073.8	32805.7	46425.7	38912.6	43231.7	150.87	253.67	70.47	41672.4	41317.7	36882.5	41308.8	37816	31475.8	31475.8	205.27	6253.65	8501.86	2806.77	20359.7	22725.8	33139.3	23355.4	14048.2	2398.38	35554.6	2398.38	37638.8	32628	43172.8	42514.1	44370.9	26142.5	21696.7	14630.9	40601.6	26142.5	43467.6	42435	43105.5	24982.2	32506.8	42257.2	46946.5
AAEASKKPRQK	40761.8	34483.2	42649.5	45963.9	45538.7	44905.5	44454.5	48605.2	45928.6	47613	14923.1	16293	9667.08	47669.8	47594	46640.7	47371.5	45553.5	44852.6	44852.6	8491.47	31958.6	36096.5	22832.7	42425.4	46005.7	40507.2	36238.6	35657.5	27985.7	46013.7	27985.7	43521.2	41105.9	43095.8	47419.7	47201.2	42001.5	41072.2	42618.6	46466.9	42001.5	45606.7	44731.9	47675.4	38787.3	42632.4	46860.2	48845
AEASKKPRQK	40610.4	30819.3	42473.6	44323.9	42665.2	40739.8	42201.5	48335.1	44347.4	46996.3	7550.82	12007.9	8114.84	46183.7	46329.9	45038.9	45382.2	42812.7	41401.9	41401.9	5225.31	27245.3	30123.3	16964	38856.6	43749.7	35965.9	30057.2	29931.3	20102.5	43163.9	20102.5	42178.7	40292.2	39246.2	44078.1	45425.5	37415.5	33388	41909.3	44077.6	37415.5	40825.8	40320.5	45379.3	29857.6	35146.5	46326.9	48473.3
ASKKPRQK	43424.8	36673.6	45032	46803	45830.8	44892.4	45430.4	48636.7	46572.1	47422.8	14610.5	22445.2	17547	47002.9	47015.1	45389.1	46917	45993.7	45325.3	45325.3	716.23	25781.5	29866.3	9344.27	39079.7	43092.9	34981.9	28113.2	36513.3	33157.6	46118.8	33157.6	39368.7	37295.9	35242.5	46999.9	45834.8	38213.3	37188.7	39246.2	46337.4	38213.3	45266.5	44269.2	47260.9	36974.4	43556.1	47626.4	48993.2
AAEASKKPRQKR	40413.1	30795.6	42257.7	45486.5	44311.9	43432.8	43701.9	48127.4	45179.4	46998.9	28021.8	27812.4	24597.5	46173.7	46393.1	45032	46311.8	43337.5	44107.1	44107.1	10194.5	30339.5	28785.4	1658.66	38157.9	45245.9	17210.8	9085.65	33319.1	15788.2	43047.3	15788.2	41636.8	39017.2	40103.9	47670.2	46831.8	42711.8	43148.5	44367	46125.3	42711.8	43932.3	42678.1	47608.4	38607.3	43578.2	47241	48761.1
AEASKKPRQKR	42482.3	33411.8	44207	45912.2	44683.6	43023.5	43695.8	48208.7	45844.2	46870.4	26868.6	27680.9	27211.8	46367	46648.8	45040.8	45445.2	41529.3	42834.5	42834.5	9619.39	30143.6	28967.9	1543.38	37915.1	45109.1	16086.1	9776.04	31984.9	14795.8	42576.2	14795.8	43026.8	41820.6	40196	46118.3	46455.4	42450.2	40545.8	45156	45217.6	42450.2	39338	39468.9	46553	35264.2	41025.5	46952.1	48543.7
ASKKPRQKR	38998.6	26322.4	41510.9	43541	40964.8	37989.4	39945.8	47246.6	43249.9	44384.8	9508.47	12419.2	8981.75	42553.6	42964.5	39155	41865.8	36953.7	37948.8	37948.8	518.62	14238.6	13354.3	63.08	25150.8	35126.8	5079.7	1330.52	17804.5	5597.06	37548.9	5597.06	34429.9	29729	33230.9	45965.4	42351.1	33813.3	33372.5	34366.2	43662.7	33813.3	42178.2	39887.1	45919.7	32647.8	39419	45669.4	48150.3
ASKKPRQKRTAT	43877.2	38738.3	44939.1	45253.3	41486.2	38714.4	42108	48156.5	45148.7	46741.8	37518.5	40934.2	40304.4	46205.7	46427.7	45099.8	45873	45057.4	46607.9	46607.9	3998.54	27727.4	29831.8	24817.5	41629.6	44813.3	40595.9	36724.1	38110.9	43243.8	42400.1	43243.8	932.99	664.89	6776.63	46302.3	36272.7	34155.3	35251.6	39553.1	43651.9	34155.3	42817.3	38398.6	47246.6	35840.4	41412.2	43055.2	45438.3
KKPRQKRTAT	44677.7	40912.5	45534.2	45269.9	44482.4	43521.7	43897.7	48301.1	45126.7	46663.4	37421.6	42496.1	43495.3	45468.2	45710	43971.8	46402.6	45859.6	46428.7	46428.7	13015.9	32801.1	36449.7	37206	40829.8	45784.2	44057.1	42471.3	41009.5	45285.6	44822.5	45285.6	147.57	130.63	3886.87	45255.2	29966	39070.8	25697.1	45483.5	40552.9	39070.8	41802.5	37168.2	45808.5	24742.7	34257.8	40796.2	43745.9
KPRQKRTAT	42815.5	37372.2	43913.3	43869.6	43813.2	42314	41672	47922.1	43442.7	45439.7	32674.7	39466.8	41093.5	44131.9	44466	41791.6	44688.9	44195	43562.7	43562.7	10723.8	26110.5	33706.3	32177.9	36844.7	42614.9	39739.7	36700.2	36678.4	42841.4	43035.2	42841.4	14.7	13.31	447.29	43275.2	15510.2	35557.3	25561.8	42495.6	34979.6	35557.3	33345.8	25017.3	46340.9	31150.8	38330.9	28876.5	34047.6
KKPRQKRTATK	44022.7	36911.7	45023.3	44478.1	44438.6	43716.6	43261.1	48006.2	44938.1	45931.1	19340	25997.8	27349.6	42399.7	43403.2	40739.8	46038.1	45487.9	44046.6	44046.6	3823.3	25255.6	29310.9	15354.7	29074.6	42243.5	36356.8	31444.1	36720.1	35861.4	45799.1	35861.4	13654.7	10628.5	21699.9	45330.2	40162.9	39870.7	30380.9	43797.1	43208.7	39870.7	42833.6	41426.5	32459.4	1171.45	10127.2	44352.7	47579.1
KPRQKRTATK	38841.9	26529.1	40664.9	41561.2	41767.2	41002.4	39834.9	47320.8	41953.4	44420.8	9325.18	13850.4	16900.1	39343.6	40431.9	36880.5	42891.5	41443.1	38807.5	38807.5	975	16071.9	21487.8	7446.81	22572.1	35963.6	25801.6	17160.3	28355.4	22096.3	41187	22096.3	1421.91	944.06	7941.72	42474.1	34410.1	33388.7	26318.4	38066	39025.6	33388.7	35827.6	31635.2	26706.8	379.71	4783.59	35815.2	43539.1
KKPRQKRTATKA	44114.3	37855.3	44862.8	43163.9	38103.5	34085.2	37430.1	48053.5	42945.4	45856.1	33701.2	38198.8	39983.4	44238.1	44197.4	41913	46231.7	45449.1	45921.1	45921.1	4893.69	19960.6	21864.7	31610.2	35898.7	43544.3	42553.2	40822.3	40565.2	43293.4	43367.5	43293.4	5146.81	3760.57	12161.4	31697.6	37820.9	25251.5	18815.1	44081.9	41897.1	25251.5	43225.6	40039.7	41010	6871.14	23147.9	44473.3	46660.4
KPRQKRTATKA	42946.8	36714.1	43986.1	42352.9	38784	34254.1	36548.1	47790.6	42421.2	45455	29184.3	34507.4	36990.8	43746.9	43874.9	41249.8	45531.8	45168.2	44697.1	44697.1	4022.45	19142	22001.4	27661.8	34407.2	42105.7	41188.3	37989.9	39739.7	41699.5	42757.2	41699.5	175.16	137.56	4123.98	29936.5	29790.8	24122.3	17281.8	42536.6	40015	24122.3	39925.5	35131.7	40927.5	6493.25	23076.4	37766.5	41613
KPRQKRTATKAY	33951.2	20431.9	35818.3	44328.7	43668.9	42465.3	42559.2	48222.2	44734.3	46496.6	25457.8	33807.5	35009.9	42798.3	43125.1	39664.1	38621.5	34478.3	25963.2	25963.2	9105.43	2072.32	9031.84	26032.1	22698.7	37487.2	38576.8	35735.1	33514.7	40267.8	45778.2	40267.8	657.87	449.89	9969.92	41793	36083.2	2101.52	659.14	26123	27203.2	2101.52	25121.7	19983.9	37965.6	9995.41	27784.8	14324.6	38546.4
KRTATKAY	41770.8	32052.8	43160.1	45918.2	45504.7	45088.6	44629.4	48899.5	46206.2	47569.3	35211.2	41151.3	40916.5	43960.4	44843.9	42071.6	44387.2	41328.9	34764.5	34764.5	8250.02	6068.47	17122.8	33142.2	25202.1	40740.7	42951.9	41801.6	40641.6	44482.9	47179.7	44482.9	35079.3	31066.7	35385.4	44960.5	38883.6	14728.2	2113.24	33936.5	20331.6	14728.2	31930.6	32861.2	27512.5	4480.05	17223.9	40373.3	47141.4
KRTATKAYNV	28173.8	22328	29193.5	10262.9	3620.59	2730.9	3886.07	36271.1	7700.98	25362.9	20249.2	17715.3	18222.1	25331.6	27533.4	21733.3	39416	36623.7	32575.5	32575.5	777.74	7061.75	4403.3	10671.2	10853.1	8663.05	33607.3	28644.3	26730	26927.9	2682.49	26927.9	27677	21208.3	19498	16934.5	26548.7	25577.6	17703.6	9892.45	35192.9	25577.6	41153.1	37739.6	15686.2	581.97	3933.96	44019.9	43717.6
RTATKAYNV	15777.4	10912.4	16507.5	1499.64	356.1	151.78	191.43	23335	764.33	7722.59	10193.2	6572.49	6109.06	11265.2	10514.4	5962.33	26027	23891.4	19401	19401	43.12	1075.94	609.73	1551.48	1411.08	172.77	22210.7	14396.7	12854.1	12595	187.18	12595	10629.5	5809.93	6604.21	4128.36	17069.7	13128.4	8686.8	402.83	34997.4	13128.4	36731.2	29624	36322.2	14477.8	25723	38704.3	35102.4
KRTATKAYNVT	39843.9	34098.8	40732.3	34007.4	27574.5	24728.8	26276.6	45663.5	33356.2	42391.4	35076.2	36592.4	36090.7	39584.4	41299.4	38062.7	46015.6	44539.7	43170.9	43170.9	11973.4	19160.9	19061.4	30870.7	30983.5	38043.8	42495.2	40745.9	39339.7	40843.9	30318.2	40843.9	36523.6	33120.7	33811.9	38355.4	40155.1	36689.1	29950.4	35642.1	40731.4	36689.1	43543.8	41746	35714.6	7675.7	15713.5	45199.9	46107.8
RTATKAYNVT	27436.7	20604.8	29035.6	22026.6	10044.2	5498.14	9774.04	41598.6	19320.8	34330.6	22562.1	20723.8	21451.1	33776.1	34332.4	29917.4	41139.3	37232.2	37080.2	37080.2	694.14	4685.14	4821.47	15725	21699.5	20884.3	36714.9	31618.1	26189.5	26137.1	8957.59	26137.1	20998.9	16197	20163.5	28182.3	35241.7	17181.1	18820.4	14984.9	37517.7	17181.1	40360.7	36689.5	43710.9	28741.5	35093.3	40810.4	42570.7
KRTATKAYNVTQ	39733.7	33100.6	40809	38703.5	32991.6	32148.7	33765.8	46651.8	38147.6	44000.4	27500.3	27014.3	29050.7	41872.2	42970.9	40482.3	45720.3	44282.6	42682.7	42682.7	1755.61	18299.4	19786.8	15412	31582.2	36766.2	38988.4	34503.3	37183.5	32804	36367	32804	38363.3	35516.6	34732.9	42160.9	42290.2	32294.4	29787.2	32853.7	41684.1	32294.4	42636.6	40926.6	34893	4215.07	16439.5	44995.5	47575.4
RTATKAYNVTQ	35492.3	27266.3	37181.4	34805.9	28803.1	26144.5	27293.7	45294.4	33884	41257.9	19413.4	16527	15475.6	41376.8	42075.7	38423.1	44542.1	42216.6	39718.7	39718.7	877.35	12751.2	14380.9	10958.5	27526.8	27649.8	37614.4	32065.3	31121.9	23800.3	29684	23800.3	33401.7	29852.1	33384	40834.6	43022.1	25356	28674.7	18507.2	41550	25356	41428.3	39796.1	45578.6	31197.7	40544.5	42981.6	46777.2
TKAYNVTQ	44464.1	39673.2	45219.5	45982.3	44267.8	43826	44609.7	48695.7	46141.3	47650.2	41469.1	42847.5	42693.4	46949	47334.6	46464.9	47205.8	46051	45549	45549	22132	34681.9	33618.9	39474.9	43286.4	47044.7	43133.5	40930.2	40691.8	39752.2	45602.3	39752.2	42684.1	40423.6	36763.4	47023.3	39617.8	39752.2	23730.7	44729	35043.2	39752.2	37394.5	35510.4	47725	38863.8	41643.6	44176.4	47340.8
RTATKAYNVTQA	29532.1	21943.4	31085.5	25827.6	13645.4	8881.35	13253	43791.4	24463.8	38752.5	25089.4	25146.8	23995	38345.4	38812.1	35594.3	41840.1	38048.3	39411.7	39411.7	938.8	9217.94	9555.18	17771.3	26508.5	28435	37413.5	32477.6	26994.2	26688.6	11669	26688.6	26904.3	21956.2	22111.9	30874.4	35967.8	25034.6	18317	21791	39207.6	25034.6	42588.6	37854.5	42103	23164.9	29331.2	43079.9	44953.7
TKAYNVTQA	41445.3	33651.7	42319	37739.2	26560.2	18746.7	26342.7	47440.3	36437.9	43212.9	40729.2	42311.2	41339.2	42052.9	43597.1	41881.2	41932.9	39130	41172.3	41172.3	15675.7	27134.7	23671.4	40082.2	38135.7	45341	41348.2	40121.7	30762	35257	20384.2	35257	31426.1	26084	21442.3	33577.5	14118	29458.4	4156.96	44051.3	18791.1	29458.4	31550.8	22429.9	44253.9	30070.9	28972.6	33744.3	37396.1
KAYNVTQA	41476.7	35350.9	42555.9	30370.4	26709.7	22514.5	19907.3	45129.6	31818.9	39835.3	28863.7	34317.2	34146.4	42160.9	43631.5	40470.4	44327.7	43601.3	40268.7	40268.7	3500.86	11105.6	18151.7	27974.5	29460	33130.3	42064.3	40015	35833.8	38715.6	32199.1	38715.6	26132.9	19588.3	25266.2	30537.5	31805.4	20937.9	5187.56	18006.9	33821.4	20937.9	36315.1	31308.7	45126.7	30938.6	35022	32562.8	39179.6
TKAYNVTQAF	26448.9	16006.1	26900.3	30100.9	21260	12809.1	17225.9	43111.1	33491.8	32922.4	22117.8	26291.1	23445.1	6999.53	13551.4	7605.34	6696.97	5304.2	8288.05	8288.05	10754.6	3150.83	1947.77	20799	1570.41	2916.87	31728.8	26446	5692.76	11292.5	12593.8	11292.5	10294.7	6601.28	13679.5	26260.1	10906.2	110.05	7.73	90.74	1290.86	110.05	8007.04	4343.92	24667.6	10864.8	25968.8	179.48	8921.7
KAYNVTQAF	25183	14331.6	25603	16835.8	11250.8	4188.06	2861.14	35967.5	20715	18453.6	7777.94	10979.5	9074.06	641.38	1852.96	157.73	8696.49	8749.34	1958.55	1958.55	1003.18	324.7	370.79	4851.66	27.06	15.22	29922	21827.8	8143.51	13831.2	18431.7	13831.2	1061.28	446.38	10106.8	9622.62	7741.75	20.33	2.65	3.63	1051.17	20.33	5515.72	3020.84	19468.7	10187.5	23336.5	44.93	3009.52
AYNVTQAF	36536.2	24851.1	36925.7	38294	34478.3	30950.3	32203	45228.3	39253.4	38932.8	34718.3	35546.5	35981.1	1452.18	1390.95	67.98	31081.8	31320.2	15542.8	15542.8	17343.9	10672.3	5676.4	24354.2	666.32	19669	35707.3	34046.1	29617.2	37097.5	38771	37097.5	25629.1	20509.4	22351.2	37314.4	26395.1	4657.24	391.2	5063.4	11513.1	4657.24	14522.8	12166.5	39709.7	29284.9	39940.6	5915.67	28025.4
TKAYNVTQAFG	38234.8	28024.2	38874.7	38084.9	32907.1	31928.9	33422.3	46730.1	41159.8	42132.1	33528.1	35688.8	37348	24752.4	26877.9	21446.5	34805.2	34695.8	32624.5	32624.5	10573.9	15654.8	11097.8	27766.4	14622.2	30877	37188.7	36126.2	31144.5	35376.6	35375.8	35376.6	31847.5	28507.1	29835.3	39957.5	31547.4	11638.4	1186.22	11006.5	17690.4	11638.4	29519	23638.2	40520	28076.1	35176.6	17071	37807
KAYNVTQAFG	32085.8	23316	33200.7	21612.3	11653.6	10094.4	12987.6	42775.2	26605	33449.1	17862.9	20342.8	24006.5	15667.9	18140.9	9127.33	33781.9	32942	24770.1	24770.1	508.91	2500.42	2023.91	11255.1	2823.93	5751.14	32517	29429.4	25836.8	23442.8	18284.1	23442.8	16755.7	11928.4	24456.1	22546.7	32571.2	865.15	105.89	445.61	19540.9	865.15	28776.7	24557.6	36800.4	21165.9	27485.2	14704.5	34818.3
AYNVTQAFG	38776.4	25692.1	39518.9	38260.1	26646.8	26837.8	34017.4	46191.2	37785.7	40315.7	32543.1	29539.2	33050.5	12729	12668.4	4851.56	44654.6	42659.2	22760	22760	2289.65	6264.82	3277.61	14635.5	5606.57	37727.3	31339.2	28446.7	38287	34981.5	33546.6	34981.5	38389	35531.9	34922.8	40383.4	39353.3	30564.9	22771.8	38960.6	34570.6	30564.9	38835.6	37630.7	42302.1	31241.3	33796.9	39007.9	44506.5
YNVTQAFG	38388.2	27967.8	39875.8	42174.1	36752.7	34053.5	37885.6	47870.3	42885	45458.4	42112.5	42404.7	42083.4	35171.6	37279.3	35813.3	45996.7	44801.2	37104.7	37104.7	27044.1	26346.9	20472.4	37692.2	32591	45814.9	41353.1	39582.2	38894.5	39712.7	38982.5	39712.7	43150.8	40921.8	33023.7	42293.8	40199.9	37651.1	33167.3	43651.4	39605.4	37651.1	37535.9	34985.7	45739.2	36303.3	39189.3	42302.1	45658.6
TKAYNVTQAFGR	37927.9	24020.8	39250.9	36697.1	33968.1	33015.1	32616	44593.7	39076.3	40890.8	11457.2	8414.73	8318.32	33630.2	36039.2	32379.4	38414	36525.1	32651.3	32651.3	12408.9	20132.6	16556	209	16422.9	34717.5	4559.91	2371.67	23916.8	2012.88	33375.4	2012.88	35224.6	32673.6	32373.4	42344.7	35287.1	19626.9	5909.85	23042.4	24837.2	19626.9	33073.8	27860.3	40945.3	21250.6	32323	28382.1	43013.3
KAYNVTQAFGR	37729.8	25053.9	39297.6	30480	30403	27535.2	22485.1	42551.3	35003.1	35520.4	1872.04	1025.29	549.72	29210.8	32895.3	24936	39487.3	38096.1	24653.2	24653.2	3403.49	11833.9	9525.04	26.27	7643.21	17302	2942.07	805.36	15695.9	549.41	31864.3	549.41	30826.3	25305.1	34482.8	37121.6	38836.9	10614	1684.82	5533.95	31484.6	10614	34769	31592.8	39769.4	17515.9	29250	30459.9	42666.1
AYNVTQAFGR	36100	16181.5	37646.2	36627.2	32075	31017.7	32634	43391.4	36262.9	36517.2	13352.7	6310.95	6809.48	23628.4	24405.3	15661.8	41799.8	37139.6	17318.1	17318.1	3303.28	10357.1	5444.09	35.77	5890.45	35130.9	326.55	180.25	19989.8	1389.77	31915.7	1389.77	42186.4	40489.3	37865.9	44110	43127.5	38078.3	37546.9	42243.5	41113	38078.3	36754.7	34770.2	41190.5	22691.4	33075.9	43568.8	47105.8
YNVTQAFGR	33114.9	13652.2	34824	35058	30189.3	24431.8	25996.1	43707.2	35789.3	39167.7	22747.2	11850.6	8774.66	35229.5	37287.4	34675.1	35698.8	26193.7	14913.6	14913.6	19538.4	23091.9	12898.6	604.85	17803.9	36962.4	268.98	154.58	8390.01	69.25	18638	69.25	40779	38708.9	35121.4	41886.2	36102.8	38482.6	36191.6	40291.3	36725.2	38482.6	29363.3	24211.5	41755.5	19153.2	30237.6	38387.4	44288.4
KAYNVTQAFGRR	36546.5	22098.5	38486.3	32453.1	30490.3	27848.9	25359.3	42299.8	35740.5	38397.7	3139.84	3780.56	3163.71	33418	35743.6	29147.4	39242.8	35426	28817.8	28817.8	2544.91	7801.96	9023.05	45.25	10336.8	23280	3607.1	1011.42	15640.3	1067.09	31851.6	1067.09	31403.3	26262.4	34067.5	40157.3	39661.1	14399.2	3856.58	12214	33531.4	14399.2	35908.8	32694.8	40005.1	18001.5	29646.4	33867.5	44263.9
AYNVTQAFGRR	39291.2	20974.9	40626.7	39622.5	37075.8	34455.2	35563.1	43961.3	40097.4	41057.5	14768.5	12461	9719.3	30615.6	31641.4	22362.6	41727.9	35288.6	26428.6	26428.6	7629.25	14953.5	10938.7	98.04	11015.9	39608.8	1316.26	701.14	19768	3713.83	36900.5	3713.83	42260.9	40535.3	39733.3	46293.8	45201.9	38345	40188.6	42407.5	43015.6	38345	40128.6	38643.2	44316.2	28331.8	37562.8	45196.5	47997.9
YNVTQAFGRR	31896.4	12563.7	33758.5	31006.9	25123.9	19901.5	23335.7	40658.3	32830.6	37987.4	15082.9	10355.6	9177.14	36821.9	38865.5	36798.1	32226.3	18902.7	18554.3	18554.3	17363.1	17269.8	12595.4	1041.81	22147.1	39352.1	751	270.71	3628.16	101.3	20557.2	101.3	38173.6	35907.2	33859.1	43459.6	39923.3	31538.2	36102	38416.4	38267.1	31538.2	34537.3	30419.4	42346.9	24276.8	31689.3	40272.1	46016.1
VTQAFGRR	33280.5	18001.5	35751.4	39207.6	38294	36219.8	34871.5	44621.7	39941	42615.8	19558.7	17056.2	11461.3	42189.6	42308.5	40276.9	43523.6	38839.8	32810.3	32810.3	11761.1	16889.7	18458.2	1078.6	27639	40114.3	6019.11	2321.73	22652.1	6752.7	37332.6	6752.7	40300.9	37070.6	36698.2	45241.5	43451.6	36041.9	33981.7	31794.8	43174.1	36041.9	39732.4	37645.8	45646.2	33524.5	39225.4	45493.9	47909.2
QAFGRRGPEQTQ	43009.1	37085.8	43977.5	43185.8	39994.7	38150.5	39821.9	47854.2	44406.9	46268.8	36831.1	39580.1	39341.4	45553	46476.5	45107.1	43885.8	41888.5	43171.8	43171.8	22702.7	30171.9	31656.1	34244.8	37338.3	43951.8	37603.8	31164.7	30480	28314	38280.3	28314	31014.3	29712.6	28663.5	46094.4	39545	34950.8	30303.1	36185.3	39151.2	34950.8	39723.4	37279.7	45131.1	28646.8	35730.1	37474.3	44875.9
AFGRRGPEQTQ	45693.6	39936.3	46111.3	45852.6	44926.9	44858.9	44999.4	48496.9	45836.2	46607.4	36742.3	37773.1	41123.3	44009.4	44504.1	41470.5	47701.7	46735.7	41138	41138	19834.2	28316.8	30180.8	31030.1	33964.8	47004.4	42057.9	39064.5	42936.1	43274.2	47038	43274.2	42430.9	40493.7	38325.1	47470	45549	40774.6	35609.7	45550.5	42013.3	40774.6	43871.1	43458.6	44790.1	24453.7	33188.8	46260.2	48227.4
FGRRGPEQTQ	43720.4	38550.5	44493.5	43776.2	39840.9	38639.9	40941.7	47965.2	44596.1	46484.5	39205	41757.3	42083.8	45391.1	46210.7	44174.9	46490.5	44809.4	43212.5	43212.5	20409.6	29808.2	31469.3	37331.4	39772.4	46470.4	41649	38402.3	37907.8	37714.2	43634.9	37714.2	33431.7	31102.7	30704.1	44953.7	39768.1	32504	25498.6	39766.8	31526.2	32504	40649.1	38621.5	41884.4	15500.3	23765.9	40783.4	46163.8
GRRGPEQTQ	47739.4	45186.8	48073.8	47143	45950.5	45397.5	46418.7	49281.4	47514.2	48234.8	41515.4	44882.2	44860.8	46986.7	47814.4	46184.7	47756.5	46583.2	46235.2	46235.2	25199.3	37402.2	38215.4	41926.1	42085.7	47417.2	45553	44875.9	43628.7	45466.8	47535.8	45466.8	40081.3	36714.1	40065.7	46254.7	40719.1	40286.9	23473.8	44940	35254.7	40286.9	43585.8	42772	39665.4	12725.4	20244.4	46271.8	48450.8
RRGPEQTQ	47205.2	44756.6	47672.3	47710	47311.1	46979.5	47052.8	49309.6	47979.7	48417.2	43068.7	44568.2	45636.3	47124.1	47622.3	46044.5	48380.6	47869.3	47090	47090	26630.7	35207.8	37912.3	42564.7	43318.7	47467.5	46716.5	46152.3	46131.8	46796.9	48537.9	46796.9	42830.3	40602	42145.4	46719	44597.1	42201.5	33431.4	46230.7	42457.5	42201.5	45235.7	44369.9	43103.2	19440.5	30000.1	47298.3	48769.5
AFGRRGPEQTQG	44604.8	39777.6	45282.2	46716.5	43627.3	44201.7	46163.2	48789	46405.6	47752.9	43218.1	44013.2	45166.7	41905.3	42228	39622.1	47883.7	47439.7	44494.4	44494.4	26551.5	31316.8	30922.8	40514.7	36443.8	47310.1	45428.9	44638.6	45321.9	46170.8	46400.6	46170.8	43601.3	42185.5	35582.3	46873.4	46054	42937	42509.4	47072.1	45105.2	42937	46080.4	45189.7	44992.1	31640.7	38438.5	46901.3	48559.9
FGRRGPEQTQG	44579.7	41457.9	45326.8	45898.8	41695	40672.4	43929	48537.9	46268.8	47667.2	44657.5	46182.7	45954.4	45442.7	46342.4	45042.3	47544.6	47327.5	46226.7	46226.7	25629.1	34998.5	33624	43802.3	42212.9	47254.8	46104.8	45617.1	45125.7	46101.4	45400.4	46101.4	40682.5	37913.1	33843.7	44993.6	44305.7	38690.9	37630.3	43208.7	42207.9	38690.9	45368	43973.7	43455.8	27903.2	34330.2	45119.8	47350.5
GRRGPEQTQG	47273.2	44700.5	47739.9	47578.5	45874.9	45342	46919.6	49333.1	47624.9	48585.2	44430	46182.7	46445.8	46112.8	46754.9	45771.3	47856.8	47541	47022.2	47022.2	25105.2	37038.9	36891.7	43991.3	41905.7	47226.7	47353.6	47053.8	45613.6	47154.7	47231.8	47154.7	41444.9	38707.2	38074.2	45020.8	43975.6	41083.2	34472	45023.8	42289.7	41083.2	46893.2	46187.7	37543.3	11747.9	18919.2	47620.8	48847.7
RRGPEQTQG	46480.5	43716.6	46887.6	46554	43884.4	43485.9	44798.3	48959.3	46658.9	47827.3	43644.8	44109.1	45388.2	42639.8	44100.9	41460.1	47340.8	47027.3	45436.8	45436.8	28177.7	32003.2	33104.6	42128	35823.8	44092.8	46982.1	46640.2	45769.3	46624	46531.8	46624	42060.2	38659.1	38684.6	40131.6	41320	41931.1	24626	43132.1	40162.9	41931.1	46416.7	45189.7	31853.7	8520	17483.9	46100.9	47905.5
RGPEQTQG	46316.3	43032.8	46722	46542.4	44373.3	43337	44837.6	48159.7	46383.5	47542.5	45994.7	46156.8	46186.7	44661.3	44822.5	42165	47944.9	47852.2	47481.9	47481.9	34913.4	36875.3	34676.2	44695.6	41992.4	47291.1	47602.8	47243.1	46376	47403.3	46921.1	47403.3	44570.1	42140.3	42132.6	45875.9	45789.2	43473.2	41068.2	45917.7	46529.8	43473.2	47038.5	46952.1	47414.1	41690.4	44030.9	46986.1	48362.3
FGRRGPEQTQGN	44715	40393	45450.6	45904.8	42523.2	41236.9	44080.4	48308.9	46148.8	47808.7	45515	46797.9	46517.2	46040	46473.5	45150.1	47366.4	46964.8	46673.5	46673.5	30516.3	37572.9	35818.7	44452.1	42307.6	47783.4	46212.2	45235.7	45053.5	45817.4	45229.8	45817.4	43749.2	42599.7	38371.6	47122.6	46511.2	41631	41725.7	45330.2	45628.9	41631	45480.1	44080	45734.7	33309.3	38942.9	46339.4	48256.7
GRRGPEQTQGN	47273.7	44058.5	47752.3	47947.5	46824.8	46241.7	47184.3	49050.5	47916.9	48724.1	46199.7	47399.2	47221.6	46684.6	47298.8	46016.6	48132.1	47334.6	47964.7	47964.7	35308.5	41002.4	41232.9	45490.4	44281.2	48352.3	47802.5	47620.2	46123.3	47841.8	47883.2	47841.8	45997.2	44703.8	43581.1	47104.2	46872.9	44758.6	41112.6	46831.3	45502.7	44758.6	47597.1	47102.7	42562.4	20370.8	28042.7	48199.3	49217.4
RRGPEQTQGN	45299.3	39961.4	45717.4	45971.3	43172.3	41737.9	43611.2	48108.6	46168.7	47448.5	43999.4	44599	44605.3	44034.2	44371.8	41894.4	47133.8	45841.2	45855.1	45855.1	29483	32168.1	31219	42437.3	38194.7	46153.8	47028.8	46061	44240.5	45856.1	45889.3	45856.1	43913.3	42710.5	41217.7	44803.6	45359.2	42009.2	36311.2	44614	43691.5	42009.2	46870.4	45894.3	36328.9	11574.1	21575.6	46526.3	48650.9
RGPEQTQGN	44194.6	38482.6	44656	44407.9	40480.1	36724.5	40260.8	46730.6	44613.5	45999.7	44441.5	43947.1	43969	42034.2	42076.1	37921.7	47108.8	46246.7	44956.1	44956.1	24405.9	25679.9	25604.7	40320.5	34593.8	44658.9	46393.1	45033	43970.9	45005.7	43840.2	45005.7	42847.9	41227.1	42774.8	44014.7	45201.4	39727.7	36037.2	42831.2	45667.4	39727.7	46310.3	45825.3	47339.2	41641.8	44042.8	44917.2	47673.9
GRRGPEQTQGNF	38101.8	31762.1	39587.4	43931.9	41304.3	39989.5	41785.3	47194	44205.6	45490.9	39665.8	41832.8	42128	32819.9	34946.3	27383.3	40694.8	40152.5	38157.9	38157.9	30246.1	19370.4	20863	38644.1	22058.1	39181.3	44359.4	43385.8	39298	44814.3	44835.1	44814.3	19351.1	12018.2	29700.7	41042.4	38420.6	25498.8	8748.78	30937.5	28574.1	25498.8	37632.3	35817.6	16814.7	3743.11	19537.1	32299.6	37874.1
RRGPEQTQGNF	35751.8	29340.4	37158.5	42299.8	41033.5	38003.9	38832.7	45956.9	42752.5	43632.5	37772.6	38974.9	40383	23236	26884.3	16548.9	40267.3	40164.2	35643.2	35643.2	32487.1	15125.5	15529	37394.5	12968.1	31406	44254.4	43058.5	40106.5	44760.5	44323.9	44760.5	3882.75	1642.11	29358.2	37102.3	35912.6	26036.9	5864.88	25896.4	26955	26036.9	35688.4	33716.5	11395.3	2149.42	18231	23164.7	31956.9
RGPEQTQGNF	30166.4	21500.3	31811.6	39108.4	32596.6	25445.9	31419	41161.1	39320.6	38373.7	34365.9	36400.5	35650.5	12265.9	12315	4648.73	33590.5	32535	30965.4	30965.4	22834.7	6722.08	4535.8	32658	8202.94	23297.4	43058	40796.7	33526.3	41263.2	39920.3	41263.2	1206.23	486.01	26458.6	33362.4	34977.3	10437.9	5662.96	8946.74	27731	10437.9	31816.1	29085.3	39765.6	29404.3	40341.1	15219.3	24921.4
QGNFGDQEL	35132.4	29078.4	35356.3	33875.2	17911.3	15445.4	25767.6	44767.3	33214	38639.5	41658.9	39486.4	40346.3	34417.6	36253.1	26510.5	42218.8	42513.6	35983.8	35983.8	25019.5	20090.8	10629	36684.3	19624.8	32436.5	41799.8	40040.6	35639	37529.4	23945.2	37529.4	23231.9	16244.3	25049	35269.6	26296.5	23915.2	12767.8	20814.6	28331.5	23915.2	35976	33713.6	45474.7	39498.8	43445.9	20317.7	13141.9
[truncated: 14,304 more rows]
[truncated: 59 more columns]

## Sheet: log10(inverse affinity)
	HLA-A*01:01	HLA-A*01:02	HLA-A*01:03	HLA-A*02:01	HLA-A*02:02	HLA-A*02:05	HLA-A*02:06	HLA-A*02:07	HLA-A*02:12	HLA-A*02:17	HLA-A*03:01	HLA-A*03:02	HLA-A*11:01	HLA-A*23:01	HLA-A*24:02	HLA-A*24:03	HLA-A*25:01	HLA-A*26:01	HLA-A*29:01	HLA-A*29:02	HLA-A*30:01	HLA-A*30:02	HLA-A*30:04	HLA-A*31:01	HLA-A*31:08	HLA-A*32:01	HLA-A*33:01	HLA-A*33:03	HLA-A*66:01	HLA-A*68:01	HLA-A*68:02	HLA-A*68:24	HLA-B*07:02	HLA-B*07:05	HLA-B*08:01	HLA-B*13:02	HLA-B*14:02	HLA-B*15:01	HLA-B*15:03	HLA-B*15:17	HLA-B*15:18	HLA-B*15:125	HLA-B*18:01	HLA-B*18:03	HLA-B*27:02	HLA-B*27:05	HLA-B*27:14	HLA-B*35:01	HLA-B*35:02
[truncated: 6,548 more rows]
[truncated: 59 more columns]
