# Supplementary material for: Association of HLA Class I Genotypes With Severity of Coronavirus Disease-19
Source: Front Immunol. 2021 Feb 23;12:641900. doi: 10.3389/fimmu.2021.641900 (PMC7959787; doi:10.3389/fimmu.2021.641900)
Supplement: Supplementary file 7 [file Table_7.XLSX]

## Sheet: Sheet1
Risk score group	p, adults vs elders	p, adults vs control
Low	0.0156	0.0246
Medium	0.585	0.745
High	0.0403	0.00897
